# Supplementary material for: Similar burden of pathogenic coding variants in exceptionally long‐lived individuals and individuals without exceptional longevity
Source: Aging Cell. 2020 Aug 29;19(10):e13216. doi: 10.1111/acel.13216 (PMC7576295; doi:10.1111/acel.13216)
Supplement: Supplementary file 2 [file ACEL-19-e13216-s002.csv]

CHR BIM	ID BIM	POS BIM	A1	A2
1	1:1041648:G:T	1041648	T	G
1	1:1042082:C:T	1042082	T	C
1	1:1043382:G:A	1043382	A	G
1	1:1211917:G:A	1211917	A	G
1	1:1334174:T:C	1334174	T	C
1	1:1615612:C:A	1615612	A	C
1	1:1719406:G:A	1719406	G	A
1	1:2028260:G:A	2028260	A	G
1	1:2303352:C:T	2303352	T	C
1	1:2559867:G:A	2559867	A	G
1	1:2595307:A:G	2595307	G	A
1	1:5863367:A:T	5863367	T	A
1	1:5864484:G:A	5864484	A	G
1	1:5867883:G:A	5867883	A	G
1	1:5875004:T:C	5875004	C	T
1	1:5875036:C:T	5875036	T	C
1	1:5875102:T:A	5875102	A	T
1	1:5880183:G:A	5880183	A	G
1	1:5947199:G:A	5947199	A	G
1	1:6218354:A:G	6218354	G	A
1	1:6472613:G:A	6472613	A	G
1	1:6496525:G:A	6496525	A	G
1	1:6571046:C:T	6571046	T	C
1	1:6575246:G:A	6575246	A	G
1	1:6576996:G:A	6576996	A	G
1	1:7809893:C:G	7809893	G	C
1	1:7809900:A:G	7809900	G	A
1	1:7820623:T:G	7820623	G	T
1	1:7830057:T:C	7830057	C	T
1	1:7849677:C:T	7849677	T	C
1	1:7853370:G:A	7853370	G	A
1	1:7969386:C:T	7969386	T	C
1	1:7970934:G:A	7970934	A	G
1	1:7970951:G:T	7970951	T	G
1	1:8325956:C:T	8325956	T	C
1	1:8957145:A:G	8957145	G	A
1	1:9245386:A:C	9245386	C	A
1	1:9263851:G:A	9263851	A	G
1	1:9264154:C:T	9264154	T	C
1	1:9972191:A:G	9972191	G	A
1	1:9982393:G:A	9982393	A	G
1	1:10324838:C:T	10324838	T	C
1	1:10949622:G:A	10949622	A	G
1	1:11013925:T:C	11013925	C	T
1	1:11016874:C:T	11016874	T	C
1	1:11030840:A:G	11030840	G	A
1	1:11030859:C:A	11030859	C	A
1	1:11045485:C:T	11045485	T	C
1	1:11046585:G:A	11046585	A	G
1	1:11046591:G:A	11046591	A	G
1	1:11046609:T:C	11046609	C	T
1	1:11046609:T:C	11046609	C	T
1	1:11046616:G:A	11046616	A	G
1	1:11790693:G:A	11790693	A	G
1	1:11790870:C:T	11790870	T	C
1	1:11794400:G:A	11794400	G	A
1	1:11794419:T:G	11794419	G	T
1	1:11796321:G:A	11796321	A	G
1	1:11802980:C:T	11802980	T	C
1	1:11846011:A:G	11846011	G	A
1	1:11847373:T:G	11847373	G	T
1	1:11847591:C:T	11847591	T	C
1	1:11949899:G:A	11949899	A	G
1	1:12001426:G:C	12001426	C	G
1	1:12001476:G:A	12001476	A	G
1	1:12002028:C:T	12002028	T	C
1	1:12004010:G:A	12004010	A	G
1	1:12007167:C:T	12007167	T	C
1	1:12009635:G:A	12009635	A	G
1	1:12022869:A:G	12022869	A	G
1	1:12192898:T:G	12192898	G	T
1	1:12580534:C:T	12580534	T	C
1	1:12860036:G:T	12860036	T	G
1	1:15438406:C:T	15438406	T	C
1	1:15440540:C:T	15440540	T	C
1	1:15445660:G:A	15445660	A	G
1	1:15446672:T:C	15446672	C	T
1	1:15446675:A:G	15446675	G	A
1	1:15506048:T:C	15506048	C	T
1	1:15765096:G:A	15765096	A	G
1	1:15765265:C:T	15765265	T	C
1	1:15770439:C:T	15770439	C	T
1	1:15933318:A:G	15933318	A	G
1	1:16024780:A:G	16024780	G	A
1	1:16030006:G:A	16030006	A	G
1	1:16049837:A:G	16049837	G	A
1	1:16052230:A:T	16052230	T	A
1	1:16053748:A:G	16053748	A	G
1	1:16055508:G:A	16055508	A	G
1	1:16055706:G:A	16055706	A	G
1	1:16125271:C:T	16125271	T	C
1	1:16988161:T:A	16988161	A	T
1	1:17000272:C:T	17000272	T	C
1	1:17000494:G:A	17000494	A	G
1	1:17027802:A:G	17027802	G	A
1	1:17028580:A:T	17028580	T	A
1	1:17044803:C:T	17044803	T	C
1	1:17044882:G:C	17044882	C	G
1	1:17054012:G:C	17054012	C	G
1	1:17262194:T:A	17262194	A	T
1	1:17270928:C:T	17270928	T	C
1	1:17276583:C:A	17276583	A	C
1	1:17334004:G:C	17334004	G	C
1	1:17397091:G:A	17397091	A	G
1	1:18854899:T:C	18854899	C	T
1	1:19284747:T:C	19284747	T	C
1	1:19308517:C:T	19308517	T	C
1	1:19666020:C:T	19666020	T	C
1	1:19814567:G:A	19814567	A	G
1	1:19814912:C:T	19814912	T	C
1	1:20115561:T:C	20115561	T	C
1	1:20116385:C:T	20116385	T	C
1	1:20589038:A:G	20589038	G	A
1	1:20589208:A:C	20589208	C	A
1	1:20589320:G:A	20589320	A	G
1	1:20638074:G:A	20638074	A	G
1	1:20644665:A:T	20644665	T	A
1	1:20645618:G:A	20645618	A	G
1	1:20649169:G:A	20649169	A	G
1	1:20650507:A:C	20650507	C	A
1	1:21563267:G:A	21563267	A	G
1	1:21564097:G:A	21564097	A	G
1	1:21564110:C:T	21564110	T	C
1	1:21564139:G:A	21564139	A	G
1	1:21568242:T:C	21568242	C	T
1	1:21834810:C:T	21834810	T	C
1	1:21836909:G:A	21836909	A	G
1	1:21855680:C:T	21855680	T	C
1	1:21875990:G:A	21875990	A	G
1	1:21879108:T:C	21879108	C	T
1	1:22638945:A:G	22638945	G	A
1	1:22644043:C:A	22644043	A	C
1	1:23509872:A:G	23509872	A	G
1	1:23559007:T:C	23559007	T	C
1	1:23755912:G:A	23755912	A	G
1	1:23874672:G:A	23874672	A	G
1	1:23875221:G:T	23875221	T	G
1	1:23875430:T:C	23875430	T	C
1	1:24342967:C:T	24342967	T	C
1	1:24364336:G:A	24364336	A	G
1	1:25284610:G:T	25284610	T	G
1	1:25290715:C:T	25290715	T	C
1	1:25290760:A:C	25290760	C	A
1	1:25300979:G:A	25300979	A	G
1	1:25301061:C:G	25301061	G	C
1	1:25301552:T:G	25301552	G	T
1	1:25301597:G:A	25301597	A	G
1	1:25303329:T:G	25303329	G	T
1	1:25303339:G:A	25303339	A	G
1	1:25306597:G:T	25306597	T	G
1	1:25306719:G:A	25306719	A	G
1	1:25317062:T:C	25317062	C	T
1	1:25321905:T:C	25321905	C	T
1	1:25321930:G:A	25321930	A	G
1	1:25385759:G:A	25385759	A	G
1	1:25385843:A:G	25385843	G	A
1	1:25390806:A:G	25390806	G	A
1	1:25390817:G:C	25390817	C	G
1	1:25390874:C:G	25390874	G	C
1	1:25392026:C:G	25392026	G	C
1	1:25408764:G:C	25408764	C	G
1	1:25420665:T:C	25420665	C	T
1	1:25420739:G:C	25420739	C	G
1	1:25563141:T:C	25563141	T	C
1	1:25563142:C:A	25563142	A	C
1	1:26043428:G:A	26043428	A	G
1	1:26045009:C:T	26045009	T	C
1	1:26058482:G:A	26058482	A	G
1	1:26058482:G:A	26058482	A	G
1	1:26191320:A:G	26191320	G	A
1	1:26200834:G:A	26200834	A	G
1	1:26361973:C:T	26361973	T	C
1	1:26367769:T:C	26367769	C	T
1	1:26438228:A:G	26438228	G	A
1	1:26442842:C:T	26442842	T	C
1	1:26574217:G:A	26574217	A	G
1	1:26697143:C:T	26697143	T	C
1	1:26779207:G:T	26779207	T	G
1	1:26779842:G:A	26779842	A	G
1	1:26797731:C:T	26797731	T	C
1	1:26897476:T:C	26897476	C	T
1	1:26913429:C:G	26913429	G	C
1	1:26913781:G:A	26913781	A	G
1	1:26913841:G:A	26913841	A	G
1	1:27358259:G:A	27358259	A	G
1	1:28812463:G:T	28812463	G	T
1	1:29202004:C:T	29202004	T	C
1	1:30739047:G:A	30739047	A	G
1	1:30874473:G:A	30874473	A	G
1	1:30876800:C:T	30876800	T	C
1	1:31434255:A:G	31434255	A	G
1	1:31626924:A:G	31626924	A	G
1	1:32204044:C:T	32204044	T	C
1	1:32207913:G:C	32207913	C	G
1	1:33036756:C:T	33036756	T	C
1	1:33096815:G:T	33096815	T	G
1	1:34761761:C:G	34761761	G	C
1	1:34761796:C:T	34761796	T	C
1	1:34784856:C:T	34784856	T	C
1	1:34785291:T:G	34785291	G	T
1	1:34795159:G:A	34795159	A	G
1	1:34795168:C:T	34795168	T	C
1	1:34885576:G:T	34885576	T	G
1	1:36086984:C:T	36086984	T	C
1	1:36099217:C:T	36099217	T	C
1	1:36466446:C:T	36466446	T	C
1	1:36475383:C:T	36475383	T	C
1	1:36859876:A:C	36859876	C	A
1	1:39370145:A:G	39370145	G	A
1	1:40078603:A:G	40078603	G	A
1	1:40091403:C:T	40091403	T	C
1	1:40269973:A:G	40269973	G	A
1	1:40831156:T:G	40831156	G	T
1	1:41075230:G:A	41075230	A	G
1	1:41152625:G:A	41152625	A	G
1	1:42735905:C:T	42735905	T	C
1	1:42830785:G:A	42830785	A	G
1	1:42830851:G:A	42830851	A	G
1	1:42830860:C:G	42830860	G	C
1	1:42927633:A:G	42927633	G	A
1	1:42929287:C:T	42929287	T	C
1	1:42929899:C:T	42929899	T	C
1	1:42929909:G:A	42929909	A	G
1	1:42930743:G:A	42930743	A	G
1	1:43337929:T:A	43337929	A	T
1	1:43338136:G:T	43338136	T	G
1	1:43338669:G:A	43338669	A	G
1	1:43352220:C:T	43352220	T	C
1	1:43352530:G:T	43352530	T	G
1	1:43620173:C:A	43620173	A	C
1	1:44828037:G:A	44828037	A	G
1	1:45014560:T:A	45014560	A	T
1	1:45015501:G:A	45015501	A	G
1	1:45329355:C:T	45329355	T	C
1	1:45329412:G:A	45329412	A	G
1	1:45330540:C:G	45330540	G	C
1	1:45330585:C:T	45330585	T	C
1	1:45331227:C:G	45331227	G	C
1	1:45331485:G:T	45331485	T	G
1	1:45331556:C:T	45331556	T	C
1	1:45331583:G:A	45331583	A	G
1	1:45331833:C:G	45331833	G	C
1	1:45331834:T:C	45331834	C	T
1	1:45332553:G:T	45332553	T	G
1	1:45332597:T:C	45332597	C	T
1	1:45332788:C:T	45332788	T	C
1	1:45333229:C:T	45333229	T	C
1	1:45345193:G:A	45345193	A	G
1	1:45508931:C:T	45508931	T	C
1	1:46189973:C:T	46189973	T	C
1	1:46189973:C:T	46189973	T	C
1	1:46278228:C:T	46278228	T	C
1	1:46405089:C:A	46405089	A	C
1	1:46930150:G:A	46930150	A	G
1	1:46932824:A:G	46932824	G	A
1	1:47281003:C:G	47281003	G	C
1	1:47281003:C:G	47281003	G	C
1	1:47282457:G:A	47282457	A	G
1	1:47416461:G:C	47416461	C	G
1	1:47416781:G:A	47416781	A	G
1	1:47416916:G:A	47416916	A	G
1	1:48232094:G:A	48232094	A	G
1	1:50970459:G:C	50970459	C	G
1	1:50974257:C:A	50974257	A	C
1	1:51408295:G:A	51408295	A	G
1	1:53202427:C:T	53202427	T	C
1	1:53210729:T:G	53210729	G	T
1	1:53210776:G:A	53210776	G	A
1	1:53211016:T:C	53211016	C	T
1	1:53211016:T:C	53211016	C	T
1	1:53213557:A:G	53213557	G	A
1	1:53247055:C:T	53247055	T	C
1	1:53266643:G:T	53266643	T	G
1	1:53326979:A:C	53326979	C	A
1	1:53910028:C:T	53910028	T	C
1	1:54758071:G:C	54758071	C	G
1	1:54883724:C:T	54883724	T	C
1	1:54999313:G:A	54999313	A	G
1	1:55039974:G:T	55039974	T	G
1	1:55039974:G:T	55039974	T	G
1	1:55039995:C:T	55039995	T	C
1	1:55052794:A:G	55052794	G	A
1	1:55057360:A:G	55057360	A	G
1	1:55058182:G:A	55058182	A	G
1	1:55058182:G:A	55058182	A	G
1	1:55058564:G:A	55058564	G	A
1	1:55063514:G:A	55063514	G	A
1	1:55172402:G:A	55172402	G	A
1	1:56876130:G:A	56876130	A	G
1	1:56940965:G:A	56940965	A	G
1	1:56956799:G:A	56956799	A	G
1	1:58576509:G:T	58576509	T	G
1	1:59607878:A:C	59607878	C	A
1	1:59638377:T:C	59638377	C	T
1	1:59926822:C:A	59926822	A	C
1	1:61914626:G:A	61914626	A	G
1	1:62263230:A:G	62263230	G	A
1	1:62597794:C:G	62597794	G	C
1	1:62601823:T:C	62601823	C	T
1	1:62604032:G:A	62604032	A	G
1	1:63322420:G:T	63322420	T	G
1	1:63406361:T:C	63406361	C	T
1	1:63415881:C:T	63415881	C	T
1	1:63623761:G:A	63623761	A	G
1	1:63631761:C:T	63631761	T	C
1	1:63648630:T:C	63648630	C	T
1	1:65570758:A:G	65570758	G	A
1	1:65592830:A:G	65592830	G	A
1	1:65601426:T:C	65601426	C	T
1	1:65601427:G:A	65601427	A	G
1	1:65610269:G:C	65610269	C	G
1	1:67095407:T:C	67095407	C	T
1	1:67168129:G:T	67168129	G	T
1	1:67169528:G:A	67169528	A	G
1	1:67182913:G:A	67182913	A	G
1	1:67219704:T:C	67219704	T	C
1	1:67240217:G:A	67240217	A	G
1	1:67240275:G:A	67240275	A	G
1	1:67367844:G:C	67367844	C	G
1	1:68431319:G:A	68431319	A	G
1	1:68438977:A:C	68438977	C	A
1	1:68444632:C:T	68444632	T	C
1	1:70415987:C:T	70415987	T	C
1	1:70415987:C:T	70415987	T	C
1	1:70439117:G:T	70439117	T	G
1	1:75732652:G:A	75732652	A	G
1	1:75732652:G:A	75732652	A	G
1	1:75733592:A:C	75733592	C	A
1	1:75745788:G:A	75745788	A	G
1	1:75761161:A:G	75761161	G	A
1	1:75761337:A:G	75761337	G	A
1	1:75762754:C:A	75762754	A	C
1	1:75792290:A:G	75792290	G	A
1	1:75880138:A:G	75880138	G	A
1	1:75912817:G:A	75912817	A	G
1	1:77926884:C:T	77926884	T	C
1	1:77929446:A:C	77929446	C	A
1	1:78628396:T:A	78628396	A	T
1	1:84408479:A:T	84408479	T	A
1	1:85276329:G:C	85276329	C	G
1	1:85276340:C:A	85276340	A	C
1	1:86434689:C:G	86434689	G	C
1	1:86486641:A:G	86486641	A	G
1	1:89114258:T:C	89114258	T	C
1	1:90940629:G:A	90940629	A	G
1	1:91698089:G:A	91698089	A	G
1	1:91861477:T:C	91861477	C	T
1	1:92088726:G:A	92088726	A	G
1	1:92267954:A:G	92267954	G	A
1	1:92289110:C:T	92289110	T	C
1	1:92291432:C:T	92291432	T	C
1	1:92297425:A:C	92297425	C	A
1	1:92607671:C:A	92607671	A	C
1	1:92832120:G:C	92832120	C	G
1	1:93996161:C:A	93996161	A	C
1	1:93996214:C:T	93996214	T	C
1	1:93998061:C:T	93998061	T	C
1	1:94001068:C:T	94001068	T	C
1	1:94001068:C:T	94001068	T	C
1	1:94001851:C:T	94001851	T	C
1	1:94001992:C:G	94001992	G	C
1	1:94001992:C:G	94001992	G	C
1	1:94005499:C:T	94005499	T	C
1	1:94008251:C:T	94008251	T	C
1	1:94008289:T:C	94008289	C	T
1	1:94010821:C:T	94010821	T	C
1	1:94010821:C:T	94010821	T	C
1	1:94010832:C:G	94010832	G	C
1	1:94010911:T:A	94010911	A	T
1	1:94019722:C:T	94019722	T	C
1	1:94019722:C:T	94019722	T	C
1	1:94021848:C:T	94021848	T	C
1	1:94021848:C:T	94021848	T	C
1	1:94021934:A:G	94021934	G	A
1	1:94021934:A:G	94021934	G	A
1	1:94024994:C:T	94024994	T	C
1	1:94030497:G:A	94030497	A	G
1	1:94030524:A:G	94030524	G	A
1	1:94031110:G:A	94031110	A	G
1	1:94037200:G:A	94037200	A	G
1	1:94042767:G:A	94042767	A	G
1	1:94044608:C:T	94044608	T	C
1	1:94047009:C:T	94047009	T	C
1	1:94047009:C:T	94047009	T	C
1	1:94047009:C:A	94047009	A	C
1	1:94047009:C:A	94047009	A	C
1	1:94048921:G:A	94048921	A	G
1	1:94048921:G:A	94048921	A	G
1	1:94051698:C:G	94051698	G	C
1	1:94051698:C:G	94051698	G	C
1	1:94051698:C:G	94051698	G	C
1	1:94051710:G:C	94051710	C	G
1	1:94062586:A:C	94062586	C	A
1	1:94062586:A:C	94062586	C	A
1	1:94063218:C:T	94063218	T	C
1	1:94063218:C:T	94063218	T	C
1	1:94077833:C:T	94077833	T	C
1	1:94078678:T:C	94078678	C	T
1	1:94078678:T:C	94078678	C	T
1	1:94080595:C:T	94080595	T	C
1	1:94083371:A:G	94083371	G	A
1	1:94103025:C:T	94103025	T	C
1	1:94103026:G:A	94103026	A	G
1	1:94103119:T:C	94103119	C	T
1	1:94108702:T:A	94108702	A	T
1	1:94112968:C:G	94112968	G	C
1	1:94121045:T:C	94121045	C	T
1	1:94177653:C:T	94177653	T	C
1	1:94478304:A:G	94478304	G	A
1	1:95072868:C:T	95072868	T	C
1	1:97305364:C:T	97305364	T	C
1	1:97450058:C:T	97450058	T	C
1	1:97450059:G:A	97450059	A	G
1	1:97515787:A:C	97515787	C	A
1	1:97515839:T:C	97515839	C	T
1	1:97515865:C:T	97515865	T	C
1	1:97679170:T:C	97679170	C	T
1	1:97699535:T:C	97699535	C	T
1	1:97883329:A:G	97883329	G	A
1	1:99877698:G:A	99877698	A	G
1	1:100011413:C:T	100011413	T	C
1	1:100017814:A:G	100017814	G	A
1	1:100206504:T:C	100206504	T	C
1	1:100738209:A:T	100738209	T	A
1	1:101239021:C:G	101239021	G	C
1	1:102888582:A:G	102888582	A	G
1	1:102979414:A:T	102979414	T	A
1	1:107765105:T:A	107765105	T	A
1	1:108651111:T:G	108651111	G	T
1	1:109258723:C:T	109258723	T	C
1	1:109267578:G:A	109267578	A	G
1	1:109269470:G:A	109269470	A	G
1	1:109296296:C:T	109296296	C	T
1	1:109296338:G:A	109296338	A	G
1	1:109296778:C:T	109296778	T	C
1	1:109336271:T:C	109336271	C	T
1	1:109367478:T:C	109367478	C	T
1	1:109476817:A:G	109476817	G	A
1	1:109608722:C:T	109608722	T	C
1	1:109737079:C:T	109737079	T	C
1	1:109740350:G:T	109740350	G	T
1	1:109923844:T:C	109923844	C	T
1	1:110454030:C:T	110454030	T	C
1	1:110456232:G:A	110456232	A	G
1	1:111227801:T:G	111227801	T	G
1	1:111312267:A:G	111312267	G	A
1	1:111312273:G:A	111312273	A	G
1	1:111312316:G:T	111312316	T	G
1	1:111314586:G:A	111314586	A	G
1	1:111315329:A:G	111315329	G	A
1	1:111414689:G:C	111414689	C	G
1	1:111500165:T:G	111500165	G	T
1	1:111503918:A:G	111503918	A	G
1	1:111766501:C:A	111766501	A	C
1	1:111780713:G:A	111780713	A	G
1	1:111780713:G:A	111780713	A	G
1	1:113110412:C:T	113110412	T	C
1	1:113116310:A:T	113116310	T	A
1	1:113683521:G:A	113683521	A	G
1	1:113812320:T:G	113812320	G	T
1	1:113829592:C:G	113829592	G	C
1	1:113829600:T:C	113829600	C	T
1	1:113834946:A:G	113834946	A	G
1	1:113838292:G:T	113838292	T	G
1	1:113852067:C:T	113852067	T	C
1	1:113896329:A:G	113896329	G	A
1	1:114587887:A:G	114587887	G	A
1	1:114678495:C:A	114678495	A	C
1	1:114679616:T:A	114679616	A	T
1	1:114679616:T:A	114679616	A	T
1	1:114688633:G:A	114688633	A	G
1	1:114693436:G:A	114693436	A	G
1	1:114693436:G:A	114693436	A	G
1	1:114716126:C:T	114716126	T	C
1	1:114716126:C:T	114716126	T	C
1	1:115033402:A:G	115033402	A	G
1	1:115286692:G:A	115286692	A	G
1	1:115726998:T:C	115726998	C	T
1	1:115732940:G:C	115732940	C	G
1	1:115768346:T:C	115768346	C	T
1	1:116768525:C:A	116768525	A	C
1	1:117896840:G:A	117896840	A	G
1	1:118884844:A:C	118884844	C	A
1	1:119140608:A:C	119140608	C	A
1	1:119422001:C:T	119422001	T	C
1	1:119422208:T:C	119422208	C	T
1	1:119511592:A:G	119511592	G	A
1	1:119514379:T:C	119514379	C	T
1	1:119514535:C:T	119514535	T	C
1	1:119743906:G:A	119743906	A	G
1	1:119750815:C:T	119750815	T	C
1	1:119757427:G:T	119757427	T	G
1	1:119916359:C:G	119916359	G	C
1	1:119926524:T:C	119926524	C	T
1	1:119935502:A:C	119935502	C	A
1	1:145927328:C:G	145927328	G	C
1	1:145927447:C:T	145927447	T	C
1	1:147268843:C:G	147268843	G	C
1	1:147276102:A:G	147276102	G	A
1	1:147286377:G:A	147286377	A	G
1	1:147287708:A:G	147287708	G	A
1	1:147908696:T:G	147908696	G	T
1	1:149930450:C:T	149930450	T	C
1	1:150509669:G:A	150509669	A	G
1	1:150552949:G:A	150552949	A	G
1	1:150553917:G:A	150553917	A	G
1	1:150558072:C:G	150558072	G	C
1	1:150578851:G:A	150578851	A	G
1	1:150968149:T:G	150968149	G	T
1	1:151000483:A:T	151000483	T	A
1	1:151168266:C:T	151168266	T	C
1	1:151401549:T:C	151401549	C	T
1	1:151569700:C:T	151569700	T	C
1	1:152086802:G:A	152086802	A	G
1	1:152155736:C:G	152155736	G	C
1	1:152309518:G:T	152309518	T	G
1	1:152310607:C:T	152310607	T	C
1	1:152311120:G:T	152311120	T	G
1	1:152313145:T:A	152313145	A	T
1	1:152313385:G:A	152313385	A	G
1	1:152313454:G:A	152313454	A	G
1	1:152350656:G:T	152350656	T	G
1	1:152579809:C:A	152579809	A	C
1	1:152719598:G:C	152719598	C	G
1	1:152719996:A:C	152719996	C	A
1	1:152720036:G:A	152720036	A	G
1	1:152760900:C:G	152760900	G	C
1	1:153303973:T:C	153303973	C	T
1	1:153307226:G:A	153307226	A	G
1	1:153341677:C:A	153341677	C	A
1	1:153345247:T:C	153345247	C	T
1	1:153347925:G:A	153347925	A	G
1	1:153615864:C:T	153615864	C	T
1	1:153681281:G:C	153681281	C	G
1	1:154275442:C:T	154275442	T	C
1	1:154454494:A:C	154454494	C	A
1	1:154465420:T:C	154465420	T	C
1	1:154572114:G:C	154572114	C	G
1	1:154601491:T:C	154601491	T	C
1	1:154602065:G:C	154602065	C	G
1	1:154602065:G:C	154602065	C	G
1	1:154959281:T:A	154959281	A	T
1	1:154959577:C:T	154959577	T	C
1	1:155015228:C:T	155015228	T	C
1	1:155023027:G:A	155023027	G	A
1	1:155133751:A:T	155133751	A	T
1	1:155192276:C:T	155192276	T	C
1	1:155208991:T:A	155208991	A	T
1	1:155235002:C:T	155235002	T	C
1	1:155235772:C:A	155235772	A	C
1	1:155235843:T:C	155235843	C	T
1	1:155235843:T:C	155235843	C	T
1	1:155236245:C:T	155236245	T	C
1	1:155236246:G:A	155236246	A	G
1	1:155236376:C:T	155236376	T	C
1	1:155236376:C:T	155236376	T	C
1	1:155237458:A:C	155237458	C	A
1	1:155237458:A:C	155237458	C	A
1	1:155238144:A:G	155238144	G	A
1	1:155239946:G:A	155239946	A	G
1	1:155240629:C:T	155240629	T	C
1	1:155240629:C:T	155240629	T	C
1	1:155290591:C:T	155290591	T	C
1	1:155290591:C:T	155290591	T	C
1	1:155291918:G:A	155291918	A	G
1	1:155293395:A:G	155293395	G	A
1	1:155294270:T:C	155294270	C	T
1	1:155295655:C:A	155295655	A	C
1	1:155482379:C:T	155482379	T	C
1	1:156065926:A:G	156065926	G	A
1	1:156130617:C:T	156130617	T	C
1	1:156130731:G:A	156130731	A	G
1	1:156136170:C:T	156136170	T	C
1	1:156137743:C:T	156137743	T	C
1	1:156138507:C:T	156138507	T	C
1	1:156138507:C:T	156138507	T	C
1	1:156138720:G:A	156138720	A	G
1	1:156175102:G:C	156175102	C	G
1	1:156176755:C:T	156176755	T	C
1	1:156176849:G:A	156176849	A	G
1	1:156176849:G:A	156176849	A	G
1	1:156285665:G:A	156285665	A	G
1	1:156879126:C:T	156879126	T	C
1	1:156879126:C:T	156879126	T	C
1	1:156879154:G:T	156879154	T	G
1	1:156879154:G:T	156879154	T	G
1	1:156937289:T:C	156937289	T	C
1	1:156937323:T:C	156937323	C	T
1	1:157700500:C:G	157700500	G	C
1	1:157768584:G:C	157768584	C	G
1	1:158254492:A:G	158254492	G	A
1	1:158255114:C:T	158255114	T	C
1	1:158255118:G:A	158255118	A	G
1	1:158255229:C:G	158255229	G	C
1	1:158354635:A:G	158354635	G	A
1	1:158547352:C:T	158547352	T	C
1	1:158579702:C:T	158579702	T	C
1	1:158607319:A:C	158607319	C	A
1	1:158612762:G:A	158612762	A	G
1	1:158612847:C:A	158612847	A	C
1	1:158618068:G:A	158618068	A	G
1	1:158619331:G:A	158619331	A	G
1	1:158638145:T:G	158638145	G	T
1	1:158642929:C:T	158642929	T	C
1	1:158643524:G:A	158643524	A	G
1	1:158654738:G:T	158654738	T	G
1	1:158654738:G:T	158654738	T	G
1	1:158667938:T:C	158667938	C	T
1	1:158678411:G:A	158678411	A	G
1	1:158681606:C:T	158681606	T	C
1	1:158685339:C:G	158685339	G	C
1	1:159073406:C:T	159073406	T	C
1	1:159204893:T:C	159204893	C	T
1	1:159205564:G:A	159205564	G	A
1	1:159205704:C:T	159205704	T	C
1	1:159205737:G:A	159205737	A	G
1	1:159206416:C:T	159206416	T	C
1	1:159302270:T:C	159302270	C	T
1	1:159313704:T:C	159313704	C	T
1	1:159535311:G:A	159535311	A	G
1	1:159713648:C:G	159713648	G	C
1	1:159714396:T:A	159714396	A	T
1	1:159782276:G:A	159782276	A	G
1	1:160041490:C:T	160041490	T	C
1	1:160041722:G:A	160041722	A	G
1	1:160042480:C:T	160042480	T	C
1	1:160087732:C:T	160087732	T	C
1	1:160120918:T:A	160120918	A	T
1	1:160128761:C:T	160128761	T	C
1	1:160130114:G:A	160130114	A	G
1	1:160164165:G:A	160164165	A	G
1	1:160190881:G:A	160190881	A	G
1	1:160191011:T:C	160191011	C	T
1	1:160354187:A:T	160354187	T	A
1	1:160419212:C:T	160419212	T	C
1	1:161040972:C:T	161040972	T	C
1	1:161169143:C:G	161169143	G	C
1	1:161202443:C:A	161202443	A	C
1	1:161210692:G:A	161210692	A	G
1	1:161314368:G:A	161314368	A	G
1	1:161362517:G:C	161362517	C	G
1	1:161509955:A:G	161509955	G	A
1	1:161544752:A:C	161544752	C	A
1	1:161548543:A:T	161548543	T	A
1	1:161548543:A:C	161548543	C	A
1	1:161629864:G:T	161629864	T	G
1	1:161674008:T:C	161674008	C	T
1	1:161781951:A:G	161781951	G	A
1	1:161791486:G:C	161791486	C	G
1	1:161791522:C:T	161791522	T	C
1	1:165406806:T:C	165406806	T	C
1	1:165409755:C:T	165409755	T	C
1	1:165651033:C:T	165651033	T	C
1	1:165680614:C:G	165680614	G	C
1	1:167833038:T:C	167833038	C	T
1	1:167846276:G:A	167846276	A	G
1	1:167896633:G:A	167896633	A	G
1	1:168291255:G:A	168291255	A	G
1	1:169477274:T:A	169477274	A	T
1	1:169514323:T:C	169514323	C	T
1	1:169514384:G:A	169514384	A	G
1	1:169515529:A:G	169515529	G	A
1	1:169528068:G:A	169528068	A	G
1	1:169529737:T:C	169529737	C	T
1	1:169541110:T:C	169541110	C	T
1	1:169541245:T:C	169541245	C	T
1	1:169542347:T:A	169542347	A	T
1	1:169542517:T:C	169542517	C	T
1	1:169542970:C:T	169542970	T	C
1	1:169549811:C:T	169549811	T	C
1	1:169549811:C:T	169549811	T	C
1	1:169549874:C:T	169549874	T	C
1	1:169552615:A:G	169552615	G	A
1	1:169572275:C:G	169572275	G	C
1	1:169594713:T:G	169594713	G	T
1	1:169596108:C:A	169596108	A	C
1	1:169597075:C:T	169597075	C	T
1	1:169611647:C:T	169611647	T	C
1	1:169613079:C:T	169613079	T	C
1	1:169704697:G:A	169704697	A	G
1	1:169707345:A:G	169707345	G	A
1	1:169726729:G:A	169726729	A	G
1	1:169727805:G:A	169727805	A	G
1	1:169731919:T:G	169731919	G	T
1	1:169733631:C:A	169733631	A	C
1	1:169984674:A:C	169984674	C	A
1	1:170736172:C:T	170736172	T	C
1	1:171107794:C:T	171107794	T	C
1	1:171107825:G:A	171107825	A	G
1	1:171110939:G:A	171110939	A	G
1	1:171110939:G:A	171110939	A	G
1	1:171114102:A:G	171114102	G	A
1	1:171114108:C:T	171114108	T	C
1	1:171185820:A:G	171185820	G	A
1	1:171199406:T:C	171199406	C	T
1	1:171199445:C:T	171199445	C	T
1	1:171207773:T:G	171207773	G	T
1	1:171208951:C:T	171208951	C	T
1	1:171258077:T:C	171258077	C	T
1	1:171282057:A:G	171282057	G	A
1	1:171334551:T:C	171334551	C	T
1	1:171636562:G:T	171636562	T	G
1	1:171638562:C:T	171638562	C	T
1	1:171652385:C:T	171652385	T	C
1	1:171970150:C:A	171970150	C	A
1	1:173828321:C:G	173828321	G	C
1	1:173831632:T:C	173831632	C	T
1	1:173914872:A:T	173914872	T	A
1	1:175379587:C:T	175379587	C	T
1	1:175403578:T:G	175403578	G	T
1	1:175406219:T:C	175406219	C	T
1	1:179351443:A:G	179351443	G	A
1	1:179557040:G:A	179557040	A	G
1	1:179557056:C:G	179557056	G	C
1	1:179557079:C:T	179557079	T	C
1	1:179557079:C:T	179557079	T	C
1	1:179557079:C:T	179557079	T	C
1	1:179575915:C:A	179575915	A	C
1	1:179575916:G:C	179575916	C	G
1	1:180917004:C:T	180917004	T	C
1	1:181732663:T:A	181732663	A	T
1	1:182582202:A:C	182582202	A	C
1	1:182585422:C:T	182585422	T	C
1	1:182586014:C:A	182586014	A	C
1	1:182586518:T:G	182586518	G	T
1	1:182586632:C:T	182586632	T	C
1	1:182794421:C:T	182794421	T	C
1	1:183110594:C:T	183110594	T	C
1	1:183117424:C:T	183117424	T	C
1	1:183526677:A:G	183526677	G	A
1	1:183560204:G:A	183560204	A	G
1	1:183563229:T:A	183563229	A	T
1	1:183563301:C:T	183563301	T	C
1	1:183563445:G:T	183563445	T	G
1	1:183563455:C:T	183563455	T	C
1	1:183563531:T:A	183563531	A	T
1	1:183566954:A:G	183566954	G	A
1	1:183567223:G:A	183567223	A	G
1	1:183573188:C:T	183573188	T	C
1	1:183590217:C:T	183590217	T	C
1	1:186019552:A:G	186019552	G	A
1	1:186090869:G:A	186090869	A	G
1	1:186172049:C:G	186172049	G	C
1	1:186676795:C:T	186676795	T	C
1	1:186977780:G:A	186977780	G	A
1	1:192809076:A:G	192809076	G	A
1	1:192809139:G:A	192809139	A	G
1	1:192810097:T:A	192810097	A	T
1	1:193125206:C:T	193125206	T	C
1	1:193250724:C:A	193250724	A	C
1	1:196673103:G:A	196673103	A	G
1	1:196673881:A:G	196673881	G	A
1	1:196685194:A:C	196685194	A	C
1	1:196690107:C:T	196690107	C	T
1	1:196713817:G:A	196713817	G	A
1	1:196715621:T:A	196715621	A	T
1	1:196726612:A:G	196726612	G	A
1	1:196737512:C:T	196737512	T	C
1	1:196737547:G:T	196737547	T	G
1	1:196740644:G:T	196740644	T	G
1	1:196740686:G:T	196740686	T	G
1	1:196740703:C:T	196740703	T	C
1	1:196741937:G:T	196741937	T	G
1	1:196743466:A:T	196743466	T	A
1	1:196743494:T:C	196743494	C	T
1	1:196958055:G:T	196958055	T	G
1	1:196959058:A:G	196959058	G	A
1	1:196977645:T:C	196977645	C	T
1	1:196982962:C:T	196982962	T	C
1	1:196994081:A:T	196994081	T	A
1	1:196994083:G:A	196994083	A	G
1	1:196996063:G:A	196996063	A	G
1	1:196998224:G:A	196998224	A	G
1	1:196998292:G:C	196998292	C	G
1	1:197004742:G:A	197004742	A	G
1	1:197008514:T:G	197008514	G	T
1	1:197057021:T:A	197057021	A	T
1	1:197061891:C:T	197061891	C	T
1	1:197090994:A:G	197090994	G	A
1	1:197104445:A:G	197104445	G	A
1	1:197133380:G:A	197133380	A	G
1	1:197328835:G:A	197328835	A	G
1	1:197328835:G:A	197328835	A	G
1	1:197328965:T:C	197328965	C	T
1	1:197427555:C:A	197427555	A	C
1	1:197442279:G:A	197442279	A	G
1	1:197477907:T:C	197477907	C	T
1	1:198696788:C:G	198696788	G	C
1	1:198702524:A:G	198702524	G	A
1	1:200908898:A:T	200908898	T	A
1	1:201039938:G:A	201039938	A	G
1	1:201041534:G:A	201041534	A	G
1	1:201051037:T:A	201051037	A	T
1	1:201069522:C:T	201069522	T	C
1	1:201074522:G:A	201074522	A	G
1	1:201076930:C:T	201076930	T	C
1	1:201077934:G:A	201077934	A	G
1	1:201077947:A:G	201077947	A	G
1	1:201110216:G:C	201110216	C	G
1	1:201361373:C:A	201361373	A	C
1	1:201364369:G:A	201364369	A	G
1	1:201366863:T:C	201366863	C	T
1	1:201368308:C:T	201368308	T	C
1	1:203183673:T:C	203183673	C	T
1	1:203225058:C:T	203225058	T	C
1	1:203225706:C:T	203225706	T	C
1	1:204160543:A:C	204160543	C	A
1	1:204190552:A:G	204190552	G	A
1	1:204192819:C:T	204192819	T	C
1	1:204549329:A:C	204549329	C	A
1	1:204549371:C:G	204549371	G	C
1	1:204549714:C:A	204549714	C	A
1	1:205211450:C:T	205211450	T	C
1	1:205832744:A:G	205832744	G	A
1	1:205918866:C:T	205918866	T	C
1	1:206110373:C:T	206110373	T	C
1	1:206116696:C:G	206116696	G	C
1	1:206496132:C:T	206496132	T	C
1	1:206771300:T:C	206771300	T	C
1	1:206841127:A:C	206841127	A	C
1	1:206933133:G:A	206933133	A	G
1	1:207126725:G:A	207126725	A	G
1	1:207134587:G:A	207134587	A	G
1	1:207143988:G:C	207143988	C	G
1	1:207322436:G:C	207322436	C	G
1	1:207331122:G:C	207331122	C	G
1	1:207454348:T:C	207454348	C	T
1	1:207454573:G:A	207454573	A	G
1	1:207468605:C:T	207468605	T	C
1	1:207473572:A:G	207473572	G	A
1	1:207475111:G:T	207475111	T	G
1	1:207477949:G:A	207477949	A	G
1	1:207580276:A:G	207580276	G	A
1	1:207587428:C:T	207587428	T	C
1	1:207587507:G:A	207587507	A	G
1	1:207609424:G:A	207609424	A	G
1	1:207609511:A:G	207609511	G	A
1	1:207609544:A:G	207609544	G	A
1	1:207609571:A:T	207609571	A	T
1	1:207609586:A:G	207609586	G	A
1	1:207616743:C:G	207616743	G	C
1	1:207618089:A:G	207618089	G	A
1	1:207761308:G:C	207761308	C	G
1	1:207761347:G:C	207761347	C	G
1	1:207767846:G:T	207767846	G	T
1	1:207783214:G:A	207783214	A	G
1	1:207785101:C:T	207785101	T	C
1	1:207790273:C:T	207790273	T	C
1	1:209623135:G:A	209623135	A	G
1	1:209626885:C:T	209626885	T	C
1	1:209634464:G:A	209634464	A	G
1	1:209650023:G:A	209650023	A	G
1	1:209706914:T:G	209706914	G	T
1	1:209790495:C:T	209790495	T	C
1	1:209790735:C:T	209790735	T	C
1	1:209790799:G:A	209790799	A	G
1	1:209796533:C:T	209796533	T	C
1	1:211479040:T:A	211479040	A	T
1	1:212619561:C:T	212619561	T	C
1	1:212626540:A:T	212626540	T	A
1	1:214640082:G:T	214640082	T	G
1	1:215628906:G:A	215628906	A	G
1	1:215628956:A:G	215628956	G	A
1	1:215634665:G:A	215634665	A	G
1	1:215648591:A:G	215648591	G	A
1	1:215674433:C:T	215674433	T	C
1	1:215674572:T:C	215674572	C	T
1	1:215675336:C:T	215675336	T	C
1	1:215675336:C:T	215675336	T	C
1	1:215680350:G:A	215680350	A	G
1	1:215728169:G:A	215728169	A	G
1	1:215728281:C:T	215728281	T	C
1	1:215741409:G:T	215741409	T	G
1	1:215838100:C:T	215838100	T	C
1	1:215867179:T:C	215867179	C	T
1	1:215878965:A:G	215878965	G	A
1	1:215888964:A:G	215888964	G	A
1	1:215993112:T:G	215993112	G	T
1	1:216046516:C:A	216046516	A	C
1	1:216070292:G:C	216070292	C	G
1	1:216073264:C:T	216073264	T	C
1	1:216097080:T:C	216097080	C	T
1	1:216200070:T:C	216200070	C	T
1	1:216246592:A:C	216246592	C	A
1	1:216246592:A:C	216246592	C	A
1	1:216246872:G:T	216246872	T	G
1	1:216246872:G:T	216246872	T	G
1	1:216250933:C:G	216250933	G	C
1	1:216251018:T:C	216251018	C	T
1	1:216292352:G:C	216292352	C	G
1	1:216323590:C:G	216323590	G	C
1	1:216325540:C:T	216325540	T	C
1	1:216365049:C:T	216365049	T	C
1	1:218346973:G:A	218346973	A	G
1	1:218434190:G:C	218434190	C	G
1	1:218437342:G:A	218437342	A	G
1	1:220763030:G:A	220763030	A	G
1	1:223004684:T:C	223004684	C	T
1	1:223110495:T:C	223110495	C	T
1	1:223111102:T:A	223111102	A	T
1	1:223111186:A:G	223111186	G	A
1	1:223111257:T:C	223111257	C	T
1	1:223111858:G:A	223111858	A	G
1	1:225831932:T:C	225831932	C	T
1	1:225838705:A:G	225838705	G	A
1	1:225852703:C:T	225852703	T	C
1	1:225886863:T:G	225886863	G	T
1	1:226363128:T:C	226363128	C	T
1	1:226367601:A:G	226367601	G	A
1	1:226385663:A:G	226385663	G	A
1	1:226883748:G:A	226883748	A	G
1	1:226883774:C:T	226883774	T	C
1	1:226888954:A:G	226888954	G	A
1	1:226965060:C:T	226965060	T	C
1	1:226982719:C:T	226982719	T	C
1	1:226982947:C:T	226982947	T	C
1	1:226982947:C:T	226982947	T	C
1	1:228158060:G:T	228158060	T	G
1	1:228158951:C:T	228158951	T	C
1	1:228158992:C:T	228158992	T	C
1	1:228274782:C:T	228274782	T	C
1	1:228315865:G:A	228315865	A	G
1	1:230243346:A:T	230243346	T	A
1	1:230250492:A:C	230250492	C	A
1	1:230710048:A:G	230710048	G	A
1	1:230710231:G:A	230710231	A	G
1	1:230710700:A:G	230710700	G	A
1	1:231272345:A:G	231272345	G	A
1	1:231272345:A:G	231272345	G	A
1	1:231421418:C:G	231421418	G	C
1	1:231421509:C:G	231421509	G	C
1	1:231421767:T:C	231421767	C	T
1	1:231626908:G:C	231626908	C	G
1	1:231694549:G:A	231694549	A	G
1	1:231750061:G:A	231750061	A	G
1	1:231818355:C:T	231818355	T	C
1	1:232008852:A:T	232008852	T	A
1	1:232009005:C:T	232009005	T	C
1	1:234429430:C:T	234429430	T	C
1	1:234446974:C:T	234446974	T	C
1	1:234478314:G:A	234478314	A	G
1	1:234478716:C:G	234478716	G	C
1	1:235494772:C:T	235494772	T	C
1	1:235731066:A:C	235731066	C	A
1	1:235746438:G:A	235746438	A	G
1	1:235759071:C:T	235759071	T	C
1	1:235766255:G:A	235766255	A	G
1	1:236482309:C:T	236482309	T	C
1	1:236537507:T:A	236537507	T	A
1	1:236686699:A:G	236686699	G	A
1	1:236686699:A:G	236686699	G	A
1	1:236762489:G:A	236762489	A	G
1	1:236885200:A:G	236885200	G	A
1	1:237454494:C:G	237454494	G	C
1	1:237500774:G:A	237500774	A	G
1	1:237548562:G:A	237548562	A	G
1	1:237566759:C:T	237566759	T	C
1	1:237591776:A:G	237591776	G	A
1	1:237610770:G:A	237610770	A	G
1	1:237614782:G:A	237614782	A	G
1	1:237614784:G:A	237614784	A	G
1	1:237655873:C:T	237655873	T	C
1	1:237678090:A:G	237678090	G	A
1	1:237792064:A:G	237792064	G	A
1	1:240207652:C:T	240207652	T	C
1	1:240493250:G:C	240493250	C	G
1	1:241592046:C:T	241592046	T	C
1	1:241860596:A:G	241860596	G	A
1	1:241878999:G:A	241878999	A	G
1	1:241879062:A:G	241879062	G	A
1	1:241879152:C:G	241879152	G	C
1	1:241879152:C:T	241879152	T	C
1	1:241885372:C:T	241885372	T	C
1	1:241885378:G:A	241885378	A	G
1	1:244378525:G:C	244378525	C	G
1	1:247423185:T:C	247423185	C	T
1	1:247424041:G:A	247424041	A	G
1	1:247424041:G:A	247424041	A	G
1	1:247424106:C:T	247424106	T	C
1	1:247424469:C:T	247424469	T	C
1	1:247424511:G:A	247424511	A	G
1	1:247425147:C:T	247425147	T	C
1	1:247425556:C:A	247425556	A	C
1	1:247444846:C:T	247444846	T	C
1	1:247451084:T:C	247451084	C	T
1	1:247451105:G:A	247451105	A	G
1	1:247451315:C:T	247451315	T	C
1	1:247451391:C:T	247451391	C	T
1	1:247451594:A:C	247451594	A	C
1	1:247549001:T:C	247549001	C	T
1	1:247556467:G:A	247556467	A	G
1	1:247672648:T:C	247672648	C	T
1	1:247875992:G:A	247875992	A	G
1	1:247876149:C:T	247876149	T	C
1	1:248473898:T:C	248473898	C	T
2	2:1436293:T:C	1436293	C	T
2	2:1436306:C:A	1436306	A	C
2	2:1453713:G:A	1453713	A	G
2	2:1477383:G:T	1477383	T	G
2	2:1477543:C:G	1477543	G	C
2	2:1496155:A:C	1496155	C	A
2	2:1540692:C:T	1540692	T	C
2	2:9490412:G:A	9490412	A	G
2	2:10046292:A:G	10046292	G	A
2	2:11218994:G:T	11218994	T	G
2	2:11819495:A:G	11819495	G	A
2	2:18584890:G:T	18584890	T	G
2	2:19353152:C:T	19353152	T	C
2	2:19966735:T:A	19966735	A	T
2	2:20003169:G:A	20003169	A	G
2	2:20005780:C:T	20005780	T	C
2	2:21001971:G:A	21001971	A	G
2	2:21001981:C:T	21001981	T	C
2	2:21002409:C:T	21002409	C	T
2	2:21002482:T:C	21002482	C	T
2	2:21002628:A:G	21002628	G	A
2	2:21002881:C:T	21002881	T	C
2	2:21005391:G:A	21005391	A	G
2	2:21005467:A:T	21005467	T	A
2	2:21006160:G:A	21006160	A	G
2	2:21006196:G:A	21006196	A	G
2	2:21006348:C:G	21006348	G	C
2	2:21006483:T:C	21006483	C	T
2	2:21006574:G:C	21006574	C	G
2	2:21007033:T:C	21007033	C	T
2	2:21008406:G:A	21008406	A	G
2	2:21008652:G:A	21008652	A	G
2	2:21008652:G:A	21008652	A	G
2	2:21008720:G:A	21008720	A	G
2	2:21009170:C:G	21009170	G	C
2	2:21009583:A:T	21009583	T	A
2	2:21011100:T:C	21011100	C	T
2	2:21011127:T:C	21011127	C	T
2	2:21011178:C:T	21011178	T	C
2	2:21015452:C:T	21015452	T	C
2	2:21015495:C:T	21015495	T	C
2	2:21015541:C:G	21015541	G	C
2	2:21026844:C:T	21026844	T	C
2	2:21026968:A:T	21026968	T	A
2	2:21028042:G:A	21028042	A	G
2	2:21032483:A:G	21032483	G	A
2	2:21041028:G:A	21041028	A	G
2	2:24752089:C:T	24752089	T	C
2	2:24918669:A:G	24918669	G	A
2	2:25161018:G:A	25161018	A	G
2	2:25161179:G:C	25161179	C	G
2	2:25161244:T:C	25161244	C	T
2	2:25161491:G:C	25161491	C	G
2	2:25234373:C:T	25234373	T	C
2	2:25234374:G:A	25234374	A	G
2	2:25234374:G:T	25234374	T	G
2	2:25240672:G:C	25240672	C	G
2	2:25243931:G:A	25243931	A	G
2	2:25247079:T:C	25247079	C	T
2	2:26460749:T:C	26460749	C	T
2	2:26461897:C:A	26461897	A	C
2	2:26461897:C:A	26461897	A	C
2	2:26466018:C:T	26466018	T	C
2	2:26472632:A:C	26472632	C	A
2	2:26473506:C:T	26473506	T	C
2	2:26477231:G:A	26477231	A	G
2	2:26480959:G:A	26480959	A	G
2	2:26516560:C:T	26516560	T	C
2	2:26527901:G:A	26527901	A	G
2	2:26527914:G:A	26527914	A	G
2	2:26693027:G:T	26693027	T	G
2	2:27055228:G:A	27055228	A	G
2	2:27137666:G:A	27137666	A	G
2	2:27201768:G:A	27201768	G	A
2	2:27238500:T:C	27238500	C	T
2	2:27256512:G:A	27256512	A	G
2	2:27311932:A:C	27311932	C	A
2	2:27366943:T:C	27366943	C	T
2	2:27369556:C:T	27369556	T	C
2	2:27503570:A:C	27503570	C	A
2	2:27508073:T:C	27508073	C	T
2	2:27518920:G:A	27518920	A	G
2	2:27522505:C:T	27522505	T	C
2	2:27522506:G:A	27522506	A	G
2	2:27578626:T:C	27578626	C	T
2	2:27578892:A:G	27578892	G	A
2	2:27629051:G:A	27629051	A	G
2	2:28600817:T:C	28600817	C	T
2	2:28604665:G:A	28604665	A	G
2	2:29071398:C:T	29071398	T	C
2	2:30758074:C:T	30758074	C	T
2	2:31337706:G:A	31337706	A	G
2	2:31341378:A:G	31341378	G	A
2	2:31368051:T:C	31368051	C	T
2	2:31370467:G:A	31370467	A	G
2	2:31388277:C:T	31388277	T	C
2	2:31529459:T:G	31529459	G	T
2	2:31580605:A:G	31580605	A	G
2	2:31580630:A:C	31580630	C	A
2	2:31580630:A:C	31580630	C	A
2	2:31580636:G:C	31580636	G	C
2	2:31580750:C:T	31580750	T	C
2	2:31580756:C:T	31580756	T	C
2	2:32063962:C:T	32063962	T	C
2	2:32063962:C:T	32063962	T	C
2	2:32064120:C:A	32064120	A	C
2	2:32115710:G:A	32115710	A	G
2	2:32144945:A:G	32144945	G	A
2	2:32947291:C:A	32947291	A	C
2	2:38070996:T:C	38070996	C	T
2	2:38071026:G:C	38071026	C	G
2	2:38071060:G:C	38071060	C	G
2	2:38071251:C:T	38071251	T	C
2	2:38071251:C:T	38071251	T	C
2	2:38074688:G:A	38074688	A	G
2	2:38074704:C:T	38074704	T	C
2	2:38075034:C:A	38075034	A	C
2	2:38075148:A:T	38075148	T	A
2	2:38075234:G:A	38075234	A	G
2	2:38075247:G:C	38075247	C	G
2	2:38868261:C:T	38868261	T	C
2	2:39013966:G:A	39013966	A	G
2	2:43292838:C:T	43292838	T	C
2	2:43505684:T:C	43505684	C	T
2	2:43796760:C:T	43796760	T	C
2	2:43813262:G:C	43813262	C	G
2	2:43820036:G:T	43820036	T	G
2	2:43832056:G:C	43832056	C	G
2	2:43837951:G:A	43837951	A	G
2	2:43838600:C:G	43838600	G	C
2	2:43839108:G:C	43839108	C	G
2	2:43844604:A:G	43844604	G	A
2	2:43872294:C:A	43872294	A	C
2	2:43877786:T:C	43877786	T	C
2	2:43896619:G:A	43896619	A	G
2	2:43896620:G:A	43896620	A	G
2	2:43899608:G:A	43899608	A	G
2	2:43974120:T:C	43974120	C	T
2	2:44280851:C:T	44280851	T	C
2	2:44286063:T:C	44286063	C	T
2	2:44286074:C:T	44286074	T	C
2	2:44299978:T:C	44299978	C	T
2	2:44301026:G:A	44301026	A	G
2	2:44301075:C:T	44301075	T	C
2	2:44312634:T:C	44312634	C	T
2	2:44312653:T:C	44312653	C	T
2	2:44944708:C:T	44944708	T	C
2	2:45006324:G:A	45006324	A	G
2	2:46376625:T:A	46376625	A	T
2	2:46612295:T:C	46612295	C	T
2	2:46975018:G:T	46975018	T	G
2	2:47005985:C:G	47005985	G	C
2	2:47011391:G:A	47011391	A	G
2	2:47046329:A:G	47046329	G	A
2	2:47050043:T:C	47050043	C	T
2	2:47373967:T:C	47373967	C	T
2	2:47403214:C:T	47403214	T	C
2	2:47403319:A:G	47403319	G	A
2	2:47410107:A:G	47410107	G	A
2	2:47414291:C:T	47414291	T	C
2	2:47414291:C:T	47414291	T	C
2	2:47414416:C:T	47414416	T	C
2	2:47416297:G:T	47416297	T	G
2	2:47416318:G:A	47416318	A	G
2	2:47416398:C:G	47416398	G	C
2	2:47466820:G:A	47466820	A	G
2	2:47470969:T:C	47470969	C	T
2	2:47475052:A:G	47475052	G	A
2	2:47475171:G:C	47475171	C	G
2	2:47476361:T:C	47476361	C	T
2	2:47482858:C:T	47482858	T	C
2	2:47783340:C:T	47783340	T	C
2	2:47783349:G:A	47783349	A	G
2	2:47798625:C:T	47798625	T	C
2	2:47799169:C:G	47799169	G	C
2	2:47799509:T:C	47799509	C	T
2	2:47800391:A:G	47800391	G	A
2	2:47800544:A:T	47800544	T	A
2	2:47800616:T:C	47800616	C	T
2	2:47803464:C:T	47803464	T	C
2	2:47804948:C:T	47804948	T	C
2	2:47806363:G:A	47806363	A	G
2	2:47806769:T:A	47806769	A	T
2	2:48694236:T:C	48694236	T	C
2	2:48694299:T:C	48694299	C	T
2	2:48962782:C:T	48962782	T	C
2	2:48963902:C:T	48963902	T	C
2	2:49154446:C:T	49154446	T	C
2	2:54255416:G:A	54255416	A	G
2	2:55234184:T:C	55234184	C	T
2	2:55918036:T:G	55918036	G	T
2	2:58161609:A:C	58161609	C	A
2	2:58229827:C:G	58229827	G	C
2	2:58232097:G:A	58232097	A	G
2	2:61839871:A:C	61839871	C	A
2	2:65010729:G:A	65010729	A	G
2	2:65069664:G:A	65069664	A	G
2	2:68655529:A:G	68655529	G	A
2	2:69182619:C:T	69182619	T	C
2	2:69387029:A:G	69387029	A	G
2	2:70212810:T:C	70212810	C	T
2	2:70785602:C:G	70785602	C	G
2	2:70790637:A:G	70790637	G	A
2	2:70831099:T:A	70831099	A	T
2	2:70831139:C:G	70831139	G	C
2	2:70831175:T:C	70831175	C	T
2	2:70831747:A:G	70831747	G	A
2	2:70959974:G:A	70959974	A	G
2	2:71110074:G:A	71110074	A	G
2	2:71511847:G:A	71511847	A	G
2	2:71513767:C:A	71513767	A	C
2	2:71515716:C:T	71515716	T	C
2	2:71516246:T:C	71516246	C	T
2	2:71526286:G:C	71526286	C	G
2	2:71535283:G:A	71535283	A	G
2	2:71570632:G:A	71570632	A	G
2	2:71598667:C:G	71598667	G	C
2	2:71602794:A:G	71602794	G	A
2	2:71611333:G:T	71611333	T	G
2	2:71658980:C:T	71658980	T	C
2	2:71660585:T:C	71660585	C	T
2	2:71667391:C:A	71667391	A	C
2	2:71669705:G:A	71669705	A	G
2	2:72135320:C:T	72135320	T	C
2	2:73088236:C:A	73088236	A	C
2	2:73451886:A:G	73451886	G	A
2	2:73452153:A:G	73452153	G	A
2	2:73452829:C:T	73452829	T	C
2	2:73452829:C:T	73452829	T	C
2	2:73453381:G:C	73453381	C	G
2	2:73490529:A:G	73490529	G	A
2	2:73490794:C:G	73490794	G	C
2	2:73572505:C:G	73572505	G	C
2	2:73641201:A:G	73641201	G	A
2	2:73641450:C:G	73641450	G	C
2	2:73926914:G:T	73926914	T	G
2	2:73950650:A:G	73950650	G	A
2	2:74361590:G:A	74361590	A	G
2	2:74365974:G:C	74365974	C	G
2	2:74371149:G:A	74371149	A	G
2	2:74371596:T:C	74371596	C	T
2	2:74498109:T:C	74498109	C	T
2	2:74530427:G:T	74530427	T	G
2	2:74532698:G:A	74532698	A	G
2	2:74878713:C:T	74878713	T	C
2	2:74889400:G:A	74889400	A	G
2	2:84624999:A:G	84624999	G	A
2	2:84669386:G:A	84669386	A	G
2	2:84670377:A:G	84670377	G	A
2	2:84705596:A:G	84705596	G	A
2	2:85553413:C:T	85553413	T	C
2	2:85666618:G:A	85666618	G	A
2	2:85668215:T:G	85668215	G	T
2	2:86456519:A:G	86456519	A	G
2	2:88124547:T:C	88124547	C	T
2	2:96115015:C:T	96115015	T	C
2	2:96253952:C:T	96253952	T	C
2	2:97734709:G:C	97734709	C	G
2	2:98162976:G:T	98162976	T	G
2	2:98389666:C:T	98389666	T	C
2	2:98391964:C:G	98391964	G	C
2	2:98395852:G:A	98395852	A	G
2	2:98395948:G:A	98395948	A	G
2	2:98396476:C:T	98396476	T	C
2	2:98396788:G:A	98396788	A	G
2	2:98396839:G:A	98396839	A	G
2	2:98396947:G:A	98396947	A	G
2	2:98555781:A:G	98555781	G	A
2	2:99162832:C:G	99162832	G	C
2	2:99438696:T:C	99438696	C	T
2	2:99439044:A:G	99439044	G	A
2	2:100974842:A:G	100974842	A	G
2	2:100977729:C:T	100977729	T	C
2	2:101011463:C:T	101011463	T	C
2	2:102235010:G:A	102235010	A	G
2	2:102235248:T:C	102235248	C	T
2	2:102339008:C:A	102339008	A	C
2	2:102343821:C:G	102343821	G	C
2	2:102351547:G:A	102351547	A	G
2	2:102351751:C:A	102351751	A	C
2	2:102351752:A:G	102351752	G	A
2	2:102351896:C:T	102351896	T	C
2	2:102351902:T:C	102351902	C	T
2	2:102451960:G:T	102451960	T	G
2	2:102532641:G:A	102532641	G	A
2	2:102723892:G:C	102723892	C	G
2	2:105242792:C:T	105242792	T	C
2	2:105269504:T:C	105269504	T	C
2	2:107992192:A:G	107992192	G	A
2	2:108247302:G:A	108247302	A	G
2	2:108294295:G:A	108294295	A	G
2	2:108304580:T:C	108304580	C	T
2	2:108897145:A:G	108897145	G	A
2	2:108930217:G:A	108930217	A	G
2	2:110178520:A:G	110178520	G	A
2	2:110637977:C:T	110637977	T	C
2	2:110642175:C:T	110642175	T	C
2	2:112779646:C:A	112779646	A	C
2	2:112831216:C:T	112831216	T	C
2	2:112832813:G:A	112832813	A	G
2	2:113129630:T:C	113129630	C	T
2	2:113132707:G:A	113132707	A	G
2	2:113235472:A:C	113235472	C	A
2	2:113241628:C:T	113241628	T	C
2	2:119372265:A:G	119372265	G	A
2	2:120975035:G:A	120975035	A	G
2	2:120986461:G:A	120986461	A	G
2	2:120989857:C:T	120989857	T	C
2	2:120989968:A:G	120989968	G	A
2	2:120990229:G:A	120990229	A	G
2	2:120990472:G:A	120990472	A	G
2	2:124747295:C:G	124747295	G	C
2	2:127050470:T:C	127050470	C	T
2	2:127259402:G:A	127259402	A	G
2	2:127292756:G:A	127292756	A	G
2	2:127418464:A:T	127418464	T	A
2	2:127421266:C:T	127421266	T	C
2	2:127426187:T:C	127426187	C	T
2	2:127986906:T:C	127986906	C	T
2	2:128268254:G:A	128268254	A	G
2	2:128268746:G:A	128268746	A	G
2	2:130598749:C:T	130598749	T	C
2	2:130598922:T:G	130598922	G	T
2	2:135833176:C:T	135833176	T	C
2	2:135911174:C:T	135911174	T	C
2	2:136115771:T:G	136115771	G	T
2	2:137272664:C:T	137272664	T	C
2	2:137616261:G:T	137616261	T	G
2	2:138002079:C:T	138002079	T	C
2	2:138014190:A:G	138014190	G	A
2	2:147939241:G:A	147939241	A	G
2	2:148463758:G:A	148463758	A	G
2	2:148489474:C:T	148489474	T	C
2	2:148489926:G:A	148489926	A	G
2	2:149570117:G:A	149570117	A	G
2	2:151512812:A:G	151512812	G	A
2	2:151570496:C:T	151570496	T	C
2	2:151579373:T:C	151579373	C	T
2	2:151619740:C:T	151619740	T	C
2	2:151630821:T:C	151630821	C	T
2	2:151650297:C:T	151650297	T	C
2	2:151662166:A:G	151662166	G	A
2	2:151671058:C:T	151671058	C	T
2	2:151687453:A:G	151687453	G	A
2	2:151710447:T:C	151710447	C	T
2	2:156549737:G:A	156549737	G	A
2	2:159819916:C:A	159819916	C	A
2	2:159834145:G:A	159834145	A	G
2	2:159947418:C:T	159947418	T	C
2	2:159951564:C:T	159951564	T	C
2	2:160028907:G:C	160028907	C	G
2	2:160028931:T:C	160028931	C	T
2	2:162047503:T:C	162047503	C	T
2	2:162267541:C:T	162267541	T	C
2	2:162268086:C:T	162268086	T	C
2	2:162268127:T:C	162268127	C	T
2	2:162272314:T:C	162272314	T	C
2	2:162279995:C:G	162279995	G	C
2	2:162281473:T:C	162281473	C	T
2	2:164694691:T:C	164694691	C	T
2	2:165295905:C:T	165295905	T	C
2	2:165386759:G:C	165386759	C	G
2	2:165757126:C:T	165757126	T	C
2	2:165890935:G:C	165890935	C	G
2	2:165912511:T:C	165912511	C	T
2	2:165917459:T:C	165917459	C	T
2	2:165929748:C:G	165929748	G	C
2	2:165933044:C:T	165933044	T	C
2	2:165941046:T:A	165941046	A	T
2	2:165941111:G:A	165941111	A	G
2	2:166009797:T:A	166009797	A	T
2	2:166015636:G:C	166015636	C	G
2	2:166036278:C:T	166036278	C	T
2	2:166041470:C:T	166041470	T	C
2	2:166043901:C:T	166043901	T	C
2	2:166045080:C:T	166045080	T	C
2	2:166053034:C:T	166053034	C	T
2	2:166056520:C:G	166056520	G	C
2	2:166204084:A:G	166204084	G	A
2	2:166238128:T:C	166238128	C	T
2	2:166242648:A:G	166242648	A	G
2	2:166272746:C:A	166272746	A	C
2	2:166277030:T:G	166277030	G	T
2	2:166278196:C:T	166278196	T	C
2	2:166278265:T:C	166278265	C	T
2	2:166284599:G:T	166284599	T	G
2	2:166286469:C:T	166286469	T	C
2	2:168907631:A:C	168907631	C	A
2	2:168907666:G:C	168907666	G	C
2	2:168907777:T:C	168907777	C	T
2	2:168907858:C:T	168907858	T	C
2	2:168907981:T:C	168907981	C	T
2	2:168924731:G:A	168924731	A	G
2	2:168932506:T:C	168932506	T	C
2	2:168964291:C:T	168964291	T	C
2	2:168968473:T:C	168968473	C	T
2	2:168973818:A:G	168973818	A	G
2	2:168986236:T:C	168986236	C	T
2	2:169139560:C:T	169139560	T	C
2	2:169146922:T:G	169146922	T	G
2	2:169152881:G:T	169152881	T	G
2	2:169170596:C:T	169170596	T	C
2	2:169182251:C:T	169182251	T	C
2	2:169212088:C:T	169212088	T	C
2	2:169273037:C:T	169273037	T	C
2	2:169493769:A:G	169493769	G	A
2	2:169497628:G:A	169497628	A	G
2	2:169637353:A:G	169637353	G	A
2	2:171541581:C:G	171541581	G	C
2	2:171554492:G:C	171554492	C	G
2	2:171554643:G:A	171554643	A	G
2	2:173956022:T:C	173956022	C	T
2	2:174575350:C:T	174575350	T	C
2	2:176093094:G:A	176093094	A	G
2	2:177663880:T:C	177663880	C	T
2	2:177663913:G:C	177663913	C	G
2	2:177680838:C:T	177680838	T	C
2	2:177701185:T:C	177701185	C	T
2	2:177769407:C:A	177769407	A	C
2	2:177817869:G:A	177817869	A	G
2	2:178014328:C:T	178014328	T	C
2	2:178014454:G:A	178014454	A	G
2	2:178432244:G:A	178432244	A	G
2	2:178444438:G:A	178444438	A	G
2	2:178461089:G:A	178461089	A	G
2	2:178527550:A:G	178527550	G	A
2	2:178530494:A:T	178530494	T	A
2	2:178534344:G:A	178534344	A	G
2	2:178534344:G:A	178534344	A	G
2	2:178534849:C:G	178534849	G	C
2	2:178536347:A:C	178536347	C	A
2	2:178539675:T:C	178539675	C	T
2	2:178539823:G:A	178539823	A	G
2	2:178545457:C:T	178545457	T	C
2	2:178545939:G:A	178545939	A	G
2	2:178557942:G:T	178557942	T	G
2	2:178562809:T:C	178562809	C	T
2	2:178568319:C:G	178568319	G	C
2	2:178575436:C:G	178575436	G	C
2	2:178578057:C:G	178578057	G	C
2	2:178578933:C:G	178578933	G	C
2	2:178581576:C:T	178581576	T	C
2	2:178583057:G:A	178583057	A	G
2	2:178584459:G:A	178584459	A	G
2	2:178589803:C:T	178589803	T	C
2	2:178589849:G:A	178589849	A	G
2	2:178589849:G:A	178589849	A	G
2	2:178609941:G:A	178609941	A	G
2	2:178614561:A:G	178614561	G	A
2	2:178618267:G:A	178618267	A	G
2	2:178621119:G:C	178621119	C	G
2	2:178621496:C:T	178621496	T	C
2	2:178663341:C:A	178663341	A	C
2	2:178664770:T:G	178664770	G	T
2	2:178685261:G:A	178685261	A	G
2	2:178702613:G:A	178702613	A	G
2	2:178710784:C:T	178710784	T	C
2	2:178711105:G:A	178711105	A	G
2	2:178720460:C:T	178720460	T	C
2	2:178720585:G:A	178720585	A	G
2	2:178724086:C:T	178724086	T	C
2	2:178725602:C:T	178725602	T	C
2	2:178729332:T:C	178729332	C	T
2	2:178730715:A:G	178730715	G	A
2	2:178731122:C:T	178731122	T	C
2	2:178734940:G:C	178734940	C	G
2	2:178747908:C:T	178747908	T	C
2	2:178750333:C:T	178750333	T	C
2	2:178767871:C:T	178767871	T	C
2	2:178771366:C:T	178771366	T	C
2	2:178779048:C:T	178779048	T	C
2	2:178785999:C:T	178785999	T	C
2	2:181678728:T:C	181678728	T	C
2	2:182834857:G:C	182834857	C	G
2	2:182838608:G:A	182838608	A	G
2	2:187466977:C:T	187466977	T	C
2	2:187467965:A:G	187467965	G	A
2	2:187484216:G:A	187484216	A	G
2	2:188987116:C:T	188987116	T	C
2	2:188998698:C:A	188998698	A	C
2	2:188999297:G:A	188999297	A	G
2	2:188999354:G:A	188999354	A	G
2	2:189034974:T:A	189034974	A	T
2	2:189565370:C:A	189565370	A	C
2	2:189579904:C:G	189579904	C	G
2	2:189863774:C:T	189863774	T	C
2	2:190060351:T:C	190060351	C	T
2	2:190319749:A:G	190319749	A	G
2	2:190881232:G:T	190881232	T	G
2	2:190995209:C:T	190995209	T	C
2	2:191039296:G:A	191039296	A	G
2	2:195738062:A:T	195738062	T	A
2	2:197487080:C:G	197487080	G	C
2	2:200439125:G:A	200439125	A	G
2	2:200661607:A:G	200661607	G	A
2	2:200669666:A:G	200669666	G	A
2	2:201078946:T:C	201078946	C	T
2	2:201141373:G:A	201141373	A	G
2	2:201209363:A:T	201209363	T	A
2	2:201209375:G:A	201209375	A	G
2	2:201209484:A:G	201209484	G	A
2	2:201217674:C:T	201217674	T	C
2	2:201258272:A:G	201258272	A	G
2	2:201272658:A:G	201272658	G	A
2	2:201284866:G:C	201284866	C	G
2	2:201284905:A:G	201284905	G	A
2	2:201399433:C:T	201399433	C	T
2	2:201746756:G:A	201746756	A	G
2	2:201754516:C:T	201754516	T	C
2	2:202518874:G:A	202518874	A	G
2	2:202555989:G:A	202555989	A	G
2	2:203867991:A:G	203867991	G	A
2	2:203870636:G:A	203870636	A	G
2	2:205440432:C:T	205440432	T	C
2	2:205745778:T:G	205745778	G	T
2	2:206766842:A:G	206766842	G	A
2	2:208124135:G:A	208124135	A	G
2	2:208124196:G:C	208124196	C	G
2	2:208129550:C:T	208129550	T	C
2	2:208146167:G:A	208146167	A	G
2	2:208163217:C:T	208163217	T	C
2	2:208243577:T:C	208243577	C	T
2	2:208243593:C:T	208243593	T	C
2	2:208437603:C:A	208437603	A	C
2	2:210195326:T:G	210195326	G	T
2	2:210220732:G:A	210220732	A	G
2	2:210656609:A:G	210656609	G	A
2	2:210675738:C:T	210675738	T	C
2	2:210675783:C:A	210675783	A	C
2	2:211561863:C:T	211561863	T	C
2	2:214728728:C:T	214728728	T	C
2	2:214730435:T:C	214730435	C	T
2	2:214730440:G:A	214730440	A	G
2	2:214752454:C:G	214752454	G	C
2	2:214767482:A:G	214767482	G	A
2	2:214767531:C:T	214767531	T	C
2	2:214780740:C:G	214780740	C	G
2	2:214809451:G:A	214809451	A	G
2	2:214809500:G:A	214809500	A	G
2	2:214809537:C:A	214809537	A	C
2	2:214948607:C:T	214948607	T	C
2	2:214986566:T:C	214986566	C	T
2	2:215325297:C:G	215325297	G	C
2	2:215393092:A:G	215393092	G	A
2	2:216420297:A:G	216420297	G	A
2	2:216423665:G:C	216423665	C	G
2	2:216679005:G:A	216679005	A	G
2	2:217804565:G:A	217804565	A	G
2	2:217818431:A:G	217818431	A	G
2	2:217821920:T:A	217821920	A	T
2	2:217847567:G:A	217847567	A	G
2	2:218135259:G:A	218135259	A	G
2	2:218135507:C:T	218135507	T	C
2	2:218135544:G:A	218135544	A	G
2	2:218164209:G:A	218164209	A	G
2	2:218164385:C:G	218164385	G	C
2	2:218165120:A:C	218165120	C	A
2	2:218263182:C:T	218263182	T	C
2	2:218263373:G:C	218263373	C	G
2	2:218384290:C:T	218384290	T	C
2	2:218385280:G:C	218385280	C	G
2	2:218395009:G:A	218395009	A	G
2	2:218429401:C:A	218429401	A	C
2	2:218644895:C:A	218644895	C	A
2	2:218661204:C:T	218661204	T	C
2	2:218661425:C:T	218661425	T	C
2	2:218661848:C:T	218661848	T	C
2	2:218812923:G:A	218812923	A	G
2	2:218812923:G:A	218812923	A	G
2	2:218814154:C:T	218814154	T	C
2	2:218814187:G:A	218814187	A	G
2	2:218814187:G:A	218814187	A	G
2	2:218882394:T:C	218882394	C	T
2	2:218890100:G:A	218890100	A	G
2	2:218890289:T:A	218890289	A	T
2	2:218893104:A:C	218893104	C	A
2	2:219213284:C:T	219213284	T	C
2	2:219213842:G:C	219213842	C	G
2	2:219213930:C:T	219213930	T	C
2	2:219216123:C:T	219216123	T	C
2	2:219216694:G:A	219216694	A	G
2	2:219217782:C:T	219217782	T	C
2	2:219217783:G:A	219217783	A	G
2	2:219235536:G:A	219235536	A	G
2	2:219420154:C:T	219420154	T	C
2	2:219420276:G:A	219420276	A	G
2	2:219501527:C:T	219501527	T	C
2	2:219556268:C:T	219556268	T	C
2	2:219567934:C:T	219567934	T	C
2	2:219572359:C:T	219572359	T	C
2	2:219575100:T:G	219575100	G	T
2	2:219575194:G:A	219575194	A	G
2	2:219605707:C:T	219605707	T	C
2	2:219635690:G:A	219635690	A	G
2	2:219637645:A:C	219637645	A	C
2	2:221455550:C:T	221455550	T	C
2	2:223053265:T:G	223053265	T	G
2	2:223777776:G:A	223777776	A	G
2	2:223777778:G:A	223777778	A	G
2	2:223777809:T:C	223777809	C	T
2	2:223777862:A:C	223777862	C	A
2	2:226795828:C:T	226795828	T	C
2	2:226796065:T:C	226796065	C	T
2	2:226796287:C:G	226796287	G	C
2	2:226796327:T:C	226796327	C	T
2	2:226797205:C:G	226797205	G	C
2	2:226799185:C:T	226799185	T	C
2	2:227007353:C:T	227007353	T	C
2	2:227008067:G:C	227008067	C	G
2	2:227022135:G:A	227022135	A	G
2	2:227051131:C:T	227051131	T	C
2	2:227056031:C:T	227056031	T	C
2	2:227094263:C:T	227094263	T	C
2	2:227254151:G:A	227254151	A	G
2	2:227256027:G:A	227256027	A	G
2	2:227266453:A:G	227266453	G	A
2	2:227267067:C:T	227267067	T	C
2	2:227308946:T:C	227308946	C	T
2	2:227311838:C:T	227311838	T	C
2	2:230185999:A:G	230185999	A	G
2	2:230212395:C:T	230212395	T	C
2	2:230245867:C:T	230245867	T	C
2	2:230910379:C:A	230910379	A	C
2	2:231925343:C:T	231925343	C	T
2	2:232238628:G:A	232238628	A	G
2	2:232379271:A:T	232379271	T	A
2	2:232380431:T:C	232380431	T	C
2	2:232456684:G:A	232456684	A	G
2	2:232458304:C:T	232458304	T	C
2	2:232458874:C:T	232458874	T	C
2	2:232525489:C:G	232525489	G	C
2	2:232531393:C:G	232531393	G	C
2	2:232535148:C:T	232535148	T	C
2	2:232540018:C:T	232540018	T	C
2	2:232544865:T:C	232544865	C	T
2	2:232747717:G:T	232747717	T	G
2	2:232747740:A:G	232747740	G	A
2	2:232791124:T:A	232791124	A	T
2	2:232791426:A:G	232791426	G	A
2	2:233032793:G:A	233032793	A	G
2	2:233274722:A:G	233274722	A	G
2	2:233320822:C:T	233320822	T	C
2	2:233618225:C:G	233618225	G	C
2	2:233618537:G:A	233618537	A	G
2	2:233672032:T:C	233672032	C	T
2	2:233681881:T:G	233681881	G	T
2	2:233682324:T:G	233682324	T	G
2	2:233682559:T:C	233682559	C	T
2	2:233693023:T:G	233693023	G	T
2	2:233693109:C:T	233693109	T	C
2	2:233693545:A:G	233693545	G	A
2	2:233693556:A:C	233693556	C	A
2	2:233693631:G:T	233693631	T	G
2	2:233718890:C:A	233718890	A	C
2	2:233718962:T:G	233718962	G	T
2	2:233718970:G:C	233718970	C	G
2	2:233719346:A:T	233719346	T	A
2	2:233729157:T:C	233729157	T	C
2	2:233729259:C:T	233729259	T	C
2	2:233729266:T:C	233729266	C	T
2	2:233760498:G:A	233760498	A	G
2	2:233760961:T:G	233760961	G	T
2	2:233768235:G:T	233768235	T	G
2	2:233841076:T:G	233841076	G	T
2	2:235717581:G:A	235717581	A	G
2	2:236581357:C:T	236581357	T	C
2	2:237333533:G:C	237333533	C	G
2	2:237334727:C:T	237334727	T	C
2	2:237361735:G:A	237361735	A	G
2	2:237366926:T:C	237366926	C	T
2	2:237367275:C:T	237367275	T	C
2	2:237369064:T:C	237369064	C	T
2	2:237371833:C:T	237371833	T	C
2	2:237371861:C:T	237371861	T	C
2	2:237371900:C:T	237371900	T	C
2	2:237379103:C:T	237379103	T	C
2	2:237534583:A:G	237534583	G	A
2	2:237763782:G:C	237763782	C	G
2	2:238246412:C:T	238246412	T	C
2	2:238397627:A:C	238397627	C	A
2	2:240596709:A:G	240596709	G	A
2	2:240747320:G:A	240747320	A	G
2	2:240868891:C:A	240868891	A	C
2	2:240868897:C:T	240868897	T	C
2	2:240868930:A:G	240868930	G	A
2	2:240875994:T:C	240875994	C	T
2	2:240877555:C:T	240877555	T	C
2	2:240877556:G:A	240877556	A	G
2	2:240877573:G:A	240877573	A	G
2	2:240878099:A:G	240878099	G	A
2	2:241431686:C:T	241431686	T	C
2	2:241755984:G:A	241755984	A	G
3	3:319825:C:T	319825	T	C
3	3:1278503:T:C	1278503	C	T
3	3:1321796:G:A	1321796	A	G
3	3:1372391:A:C	1372391	C	A
3	3:4449322:A:G	4449322	G	A
3	3:4663132:G:A	4663132	A	G
3	3:6861610:C:T	6861610	T	C
3	3:8733975:C:T	8733975	T	C
3	3:8745577:G:A	8745577	A	G
3	3:8745644:C:T	8745644	T	C
3	3:8745644:C:T	8745644	T	C
3	3:9750269:G:T	9750269	T	G
3	3:9750423:G:A	9750423	A	G
3	3:9750423:G:A	9750423	A	G
3	3:9756586:C:T	9756586	T	C
3	3:9756791:G:A	9756791	A	G
3	3:9757076:G:A	9757076	A	G
3	3:9757089:C:G	9757089	G	C
3	3:9943399:C:T	9943399	T	C
3	3:9943452:C:T	9943452	T	C
3	3:9943972:C:T	9943972	T	C
3	3:10064848:C:T	10064848	T	C
3	3:10096385:T:G	10096385	G	T
3	3:10141921:C:T	10141921	T	C
3	3:10141981:C:G	10141981	G	C
3	3:10142082:C:T	10142082	T	C
3	3:10213318:C:G	10213318	G	C
3	3:10234479:T:A	10234479	T	A
3	3:10286769:T:A	10286769	A	T
3	3:10289773:G:T	10289773	T	G
3	3:10289835:C:T	10289835	T	C
3	3:10291242:C:G	10291242	G	C
3	3:10359892:C:T	10359892	T	C
3	3:10934163:C:T	10934163	T	C
3	3:11358545:T:C	11358545	C	T
3	3:12351626:C:G	12351626	G	C
3	3:12434058:C:T	12434058	T	C
3	3:12600207:A:G	12600207	G	A
3	3:13571436:A:G	13571436	G	A
3	3:13629036:A:G	13629036	A	G
3	3:14129481:C:T	14129481	T	C
3	3:14130828:G:A	14130828	A	G
3	3:14139231:C:T	14139231	T	C
3	3:14145949:G:T	14145949	G	T
3	3:14148737:T:G	14148737	T	G
3	3:14158387:G:A	14158387	A	G
3	3:14158408:C:T	14158408	T	C
3	3:14158882:G:T	14158882	T	G
3	3:14173024:G:A	14173024	A	G
3	3:14178939:C:T	14178939	T	C
3	3:14671194:A:G	14671194	G	A
3	3:14684371:A:G	14684371	G	A
3	3:15257083:C:T	15257083	T	C
3	3:15635512:G:A	15635512	A	G
3	3:15642041:G:A	15642041	A	G
3	3:15645027:C:T	15645027	T	C
3	3:15645186:G:C	15645186	C	G
3	3:24143504:G:A	24143504	A	G
3	3:27291329:A:G	27291329	G	A
3	3:27398284:C:G	27398284	G	C
3	3:27431445:C:T	27431445	T	C
3	3:27433860:G:A	27433860	A	G
3	3:30623270:C:A	30623270	A	C
3	3:30672168:G:A	30672168	A	G
3	3:30672302:G:A	30672302	A	G
3	3:30672342:G:T	30672342	T	G
3	3:30672342:G:T	30672342	T	G
3	3:30691552:T:A	30691552	A	T
3	3:33014196:T:C	33014196	C	T
3	3:33014229:A:G	33014229	A	G
3	3:33018489:G:A	33018489	A	G
3	3:33018510:G:A	33018510	A	G
3	3:36993455:G:A	36993455	A	G
3	3:37007004:G:C	37007004	C	G
3	3:37012077:A:G	37012077	G	A
3	3:37020374:C:A	37020374	A	C
3	3:37020514:C:T	37020514	T	C
3	3:37025919:G:A	37025919	A	G
3	3:37028888:G:A	37028888	A	G
3	3:37047595:C:G	37047595	G	C
3	3:37047639:A:G	37047639	G	A
3	3:37047640:A:C	37047640	C	A
3	3:37048579:G:T	37048579	T	G
3	3:37048583:A:G	37048583	G	A
3	3:37050528:G:A	37050528	A	G
3	3:37050556:G:A	37050556	A	G
3	3:38009108:C:T	38009108	T	C
3	3:38011234:C:T	38011234	T	C
3	3:38307252:A:C	38307252	C	A
3	3:38550362:A:G	38550362	G	A
3	3:38550362:A:G	38550362	G	A
3	3:38550362:A:C	38550362	C	A
3	3:38550362:A:C	38550362	C	A
3	3:38550602:C:T	38550602	T	C
3	3:38550915:A:G	38550915	G	A
3	3:38551012:C:T	38551012	T	C
3	3:38556376:C:T	38556376	T	C
3	3:38562500:A:G	38562500	G	A
3	3:38566522:C:T	38566522	T	C
3	3:38575385:C:T	38575385	T	C
3	3:38579416:G:T	38579416	T	G
3	3:38580953:G:A	38580953	A	G
3	3:38580976:T:C	38580976	T	C
3	3:38597917:G:T	38597917	T	G
3	3:38603890:C:A	38603890	A	C
3	3:38603929:T:C	38603929	C	T
3	3:38604031:G:T	38604031	T	G
3	3:38604806:G:A	38604806	A	G
3	3:38604866:A:C	38604866	C	A
3	3:38605953:C:T	38605953	T	C
3	3:38606151:G:T	38606151	T	G
3	3:38609788:C:T	38609788	T	C
3	3:38613799:G:A	38613799	A	G
3	3:38622446:C:T	38622446	T	C
3	3:38630376:G:A	38630376	A	G
3	3:38630453:G:A	38630453	A	G
3	3:38633208:G:A	38633208	A	G
3	3:38697615:G:A	38697615	A	G
3	3:38698076:T:G	38698076	G	T
3	3:38698131:C:T	38698131	T	C
3	3:38698305:C:T	38698305	T	C
3	3:38712241:A:T	38712241	T	A
3	3:38713959:C:T	38713959	T	C
3	3:38723507:A:G	38723507	G	A
3	3:38725184:A:G	38725184	A	G
3	3:38725269:G:T	38725269	T	G
3	3:38726809:T:C	38726809	C	T
3	3:38752449:A:G	38752449	G	A
3	3:38756801:A:G	38756801	G	A
3	3:38756823:T:C	38756823	C	T
3	3:38763578:T:C	38763578	C	T
3	3:38793970:C:A	38793970	A	C
3	3:38793970:C:A	38793970	A	C
3	3:38847003:G:C	38847003	C	G
3	3:38909039:C:A	38909039	A	C
3	3:39098861:C:A	39098861	A	C
3	3:39101071:G:A	39101071	A	G
3	3:39189094:C:T	39189094	T	C
3	3:39265671:G:A	39265671	A	G
3	3:39265765:C:T	39265765	T	C
3	3:41715287:G:A	41715287	A	G
3	3:41800287:G:A	41800287	A	G
3	3:41835922:T:C	41835922	C	T
3	3:41883906:C:T	41883906	C	T
3	3:42864624:T:C	42864624	C	T
3	3:42865620:A:C	42865620	C	A
3	3:43432682:C:T	43432682	T	C
3	3:43577066:C:T	43577066	T	C
3	3:44901672:G:A	44901672	A	G
3	3:45035631:G:A	45035631	A	G
3	3:45476581:C:A	45476581	A	C
3	3:45772602:G:A	45772602	A	G
3	3:46357717:G:A	46357717	A	G
3	3:46372960:T:A	46372960	A	T
3	3:46373066:T:A	46373066	A	T
3	3:46373120:C:T	46373120	T	C
3	3:46373205:T:A	46373205	A	T
3	3:46373570:G:A	46373570	A	G
3	3:46373906:C:T	46373906	T	C
3	3:46408579:T:A	46408579	A	T
3	3:46439310:A:G	46439310	G	A
3	3:46439467:C:G	46439467	G	C
3	3:46459723:T:C	46459723	C	T
3	3:46858413:T:C	46858413	C	T
3	3:46860813:G:T	46860813	T	G
3	3:46895901:A:G	46895901	G	A
3	3:46898085:C:A	46898085	A	C
3	3:47121396:C:T	47121396	T	C
3	3:47121838:C:A	47121838	A	C
3	3:47240813:G:A	47240813	G	A
3	3:48187876:C:A	48187876	A	C
3	3:48570942:G:A	48570942	A	G
3	3:48570942:G:T	48570942	T	G
3	3:48582345:C:T	48582345	T	C
3	3:48583584:G:A	48583584	A	G
3	3:48584763:G:A	48584763	A	G
3	3:48590356:C:A	48590356	A	C
3	3:48632014:C:T	48632014	T	C
3	3:48642436:C:T	48642436	T	C
3	3:48645117:C:T	48645117	T	C
3	3:49027784:G:A	49027784	A	G
3	3:49099610:C:T	49099610	T	C
3	3:49123193:C:T	49123193	T	C
3	3:49125150:C:T	49125150	T	C
3	3:49129027:C:T	49129027	T	C
3	3:49132639:G:T	49132639	T	G
3	3:49357401:G:A	49357401	A	G
3	3:49358265:C:G	49358265	G	C
3	3:49358324:G:A	49358324	A	G
3	3:49419321:A:G	49419321	G	A
3	3:49419325:C:T	49419325	T	C
3	3:49422526:C:G	49422526	G	C
3	3:49530842:G:A	49530842	A	G
3	3:49654001:C:T	49654001	T	C
3	3:49663149:G:A	49663149	A	G
3	3:49684099:G:A	49684099	A	G
3	3:49722053:C:T	49722053	T	C
3	3:49722056:C:T	49722056	T	C
3	3:49896741:T:G	49896741	G	T
3	3:49898093:T:G	49898093	G	T
3	3:50332115:C:A	50332115	A	C
3	3:51988821:C:T	51988821	T	C
3	3:51989026:G:A	51989026	A	G
3	3:52360039:G:A	52360039	A	G
3	3:52370183:T:G	52370183	G	T
3	3:52402816:C:T	52402816	T	C
3	3:52403242:T:C	52403242	C	T
3	3:52795617:G:A	52795617	A	G
3	3:52819385:C:T	52819385	T	C
3	3:52821213:T:C	52821213	C	T
3	3:53229367:A:G	53229367	G	A
3	3:53823776:A:C	53823776	A	C
3	3:53823890:T:G	53823890	G	T
3	3:53865249:C:T	53865249	T	C
3	3:56737223:A:C	56737223	C	A
3	3:57198476:T:C	57198476	C	T
3	3:57428707:A:G	57428707	G	A
3	3:58197909:G:A	58197909	A	G
3	3:58205547:C:G	58205547	G	C
3	3:58428158:T:A	58428158	A	T
3	3:62255168:G:A	62255168	A	G
3	3:62518159:T:C	62518159	C	T
3	3:63982224:A:G	63982224	G	A
3	3:64157305:C:T	64157305	T	C
3	3:66386122:C:T	66386122	T	C
3	3:69033632:G:A	69033632	A	G
3	3:71772813:G:A	71772813	A	G
3	3:77563191:A:T	77563191	T	A
3	3:77617691:C:T	77617691	T	C
3	3:81578051:C:T	81578051	T	C
3	3:81591139:A:C	81591139	C	A
3	3:81642787:T:G	81642787	G	T
3	3:81642787:T:G	81642787	G	T
3	3:81648854:A:G	81648854	G	A
3	3:81761400:G:T	81761400	T	G
3	3:87262154:T:G	87262154	G	T
3	3:87262161:G:T	87262161	T	G
3	3:93874275:T:C	93874275	C	T
3	3:93877074:T:C	93877074	C	T
3	3:93879279:C:T	93879279	T	C
3	3:93884886:C:T	93884886	T	C
3	3:93906059:G:T	93906059	T	G
3	3:93927245:C:T	93927245	T	C
3	3:93973667:T:C	93973667	C	T
3	3:97986693:A:G	97986693	G	A
3	3:98149560:A:G	98149560	G	A
3	3:98264867:T:C	98264867	T	C
3	3:98588852:T:G	98588852	G	T
3	3:98881541:T:C	98881541	C	T
3	3:101242820:G:A	101242820	A	G
3	3:101269574:C:A	101269574	A	C
3	3:108428881:T:C	108428881	C	T
3	3:111122207:A:C	111122207	C	A
3	3:111623753:G:A	111623753	A	G
3	3:111919285:A:C	111919285	A	C
3	3:112469762:T:G	112469762	G	T
3	3:113272667:G:A	113272667	A	G
3	3:113278153:G:A	113278153	A	G
3	3:113468828:G:C	113468828	C	G
3	3:114171968:C:T	114171968	C	T
3	3:115676484:G:A	115676484	A	G
3	3:119431989:C:T	119431989	T	C
3	3:119744116:C:T	119744116	T	C
3	3:119815812:C:T	119815812	T	C
3	3:119817734:C:T	119817734	C	T
3	3:119818444:T:C	119818444	C	T
3	3:119947419:C:T	119947419	T	C
3	3:120628497:C:T	120628497	T	C
3	3:120644528:T:C	120644528	C	T
3	3:120781246:C:T	120781246	T	C
3	3:121449320:T:C	121449320	C	T
3	3:121637215:C:T	121637215	T	C
3	3:121696873:T:C	121696873	C	T
3	3:121781772:G:A	121781772	A	G
3	3:121788384:A:T	121788384	T	A
3	3:122005316:C:T	122005316	T	C
3	3:122106350:G:A	122106350	G	A
3	3:122119472:G:A	122119472	A	G
3	3:122282135:G:A	122282135	A	G
3	3:122283987:G:A	122283987	A	G
3	3:122284910:G:T	122284910	T	G
3	3:122284922:A:G	122284922	G	A
3	3:122284985:G:C	122284985	G	C
3	3:122337585:C:T	122337585	C	T
3	3:122341557:C:T	122341557	T	C
3	3:123352520:G:A	123352520	A	G
3	3:123700775:C:T	123700775	T	C
3	3:123708737:C:T	123708737	T	C
3	3:123733085:G:A	123733085	A	G
3	3:123739046:G:A	123739046	G	A
3	3:123793780:G:T	123793780	T	G
3	3:124455274:C:T	124455274	T	C
3	3:124584849:C:T	124584849	T	C
3	3:124658479:T:G	124658479	G	T
3	3:124908177:T:G	124908177	G	T
3	3:126109980:T:C	126109980	C	T
3	3:126461977:G:A	126461977	A	G
3	3:127692221:C:T	127692221	T	C
3	3:127821802:G:A	127821802	A	G
3	3:128486108:C:T	128486108	T	C
3	3:128904091:A:C	128904091	C	A
3	3:129062205:G:A	129062205	A	G
3	3:129431542:C:G	129431542	G	C
3	3:129433861:T:C	129433861	C	T
3	3:129436608:C:T	129436608	T	C
3	3:129528786:G:A	129528786	A	G
3	3:129529043:G:A	129529043	A	G
3	3:129529043:G:A	129529043	A	G
3	3:129585954:G:A	129585954	A	G
3	3:129586617:C:T	129586617	T	C
3	3:130376336:T:C	130376336	C	T
3	3:130384866:G:A	130384866	A	G
[truncated: 6,854 more rows]
