# Supplementary material for: Similar burden of pathogenic coding variants in exceptionally long‐lived individuals and individuals without exceptional longevity
Source: Aging Cell. 2020 Aug 29;19(10):e13216. doi: 10.1111/acel.13216 (PMC7576295; doi:10.1111/acel.13216)
Supplement: Supplementary file 3 [file ACEL-19-e13216-s003.csv]

CHR	Pos	A1	A2
1	21564110	C	T
1	21564139	G	A
1	26438228	A	G
1	43337929	T	A
1	45331556	C	T
1	53202427	C	T
1	56940965	G	A
1	75745788	G	A
1	75761161	A	G
1	75762754	C	A
1	94005499	C	T
1	94008251	C	T
1	94024994	C	T
1	94031110	G	A
1	94042767	G	A
1	94121045	T	C
1	145927328	C	G
1	145927447	C	T
1	152313385	G	A
1	155235002	C	T
1	155235772	C	A
1	155240629	C	T
1	155291918	G	A
1	173831632	T	C
1	196740686	G	T
1	201364369	G	A
1	209650023	G	A
1	215867179	T	C
1	216325540	C	T
1	235470849	C	T
2	31373872	C	G
2	44312653	T	C
2	47414416	C	T
2	47475171	G	C
2	65010729	G	A
2	98370077	G	A
2	98396476	C	T
2	99162832	C	G
2	151499297	C	T
2	151630821	T	C
2	165941111	G	A
2	178560016	G	A
2	178589849	G	A
2	201078946	T	C
2	218812923	G	A
2	227022135	G	A
3	4449322	A	G
3	49722056	C	T
3	81642787	T	G
3	81648854	A	G
3	121781772	G	A
3	132675903	G	A
3	165046998	A	C
3	165830606	C	T
3	165830741	T	C
4	15563395	C	T
4	54727298	A	C
4	67754019	T	C
4	99622756	G	T
4	186274193	G	T
4	186280258	T	C
5	1212338	G	A
5	39342112	G	T
5	132370108	C	T
5	149980428	C	T
5	179272926	G	A
6	18122171	C	T
6	26090951	C	G
6	32039081	C	G
6	32039426	T	A
6	32040110	G	T
6	32041006	C	T
6	44304512	G	A
6	49448861	G	A
6	52071009	T	C
6	52479759	C	T
6	65057613	C	T
6	79493636	G	A
6	80168945	G	C
6	80201023	G	A
6	109715133	T	C
6	129315760	A	T
6	129464371	C	A
6	161785820	G	A
7	5992018	G	A
7	21702773	C	T
7	66092566	C	T
7	66994210	A	G
7	107672182	C	T
7	107689054	T	C
7	107915506	G	T
7	107917349	G	A
7	117530975	G	A
7	117548795	C	A
7	117587778	G	T
7	117587833	G	C
7	117642566	G	A
7	117652877	C	G
7	143316395	A	T
7	143332490	T	G
7	143339304	A	G
8	11755123	G	C
8	31081132	C	T
8	76983824	G	A
8	89947835	T	A
8	89978325	T	A
8	93795970	T	C
8	99720414	G	T
8	132882609	C	T
8	144513126	G	A
8	144513139	C	G
9	5073770	G	T
9	34490011	G	C
9	34648131	G	A
9	34648765	C	T
9	95172033	T	A
9	101427498	G	T
9	101427574	C	G
9	108899816	A	G
9	108900303	C	G
9	123371542	C	G
9	128333565	C	T
9	137233223	C	T
10	13283695	G	A
10	54317414	G	A
10	78009515	C	T
10	87960892	A	T
10	89222511	C	T
10	102837076	G	A
11	5227003	C	T
11	6391976	T	C
11	6394204	G	T
11	10487356	G	T
11	17397055	C	T
11	17574890	C	T
11	46739505	G	A
11	61393965	G	T
11	68784814	C	T
11	71435593	G	A
11	71435840	C	G
11	71441401	C	T
11	77175465	G	A
11	78106895	G	A
11	89227816	T	A
11	89284805	C	T
11	134262556	G	A
12	6018901	G	A
12	6034812	C	T
12	40340400	G	A
12	48131394	G	A
12	49039611	G	A
12	53309624	A	G
12	88083161	G	A
12	102840507	G	A
12	102843706	G	A
12	102851701	C	A
12	102852875	C	T
12	102852935	C	T
12	102855154	C	T
12	102866599	C	T
12	109596515	G	A
12	112472981	G	A
12	120737094	C	T
13	20189166	C	T
13	31269278	G	A
13	51944145	G	T
13	51944161	T	G
14	23424876	G	A
14	23429005	G	A
14	94378610	C	T
14	94380925	T	A
14	94380949	T	A
14	96847326	A	G
14	96876033	C	T
15	27985101	C	T
15	43260151	C	A
15	43604408	G	C
15	48489896	C	T
15	71811481	A	C
15	71813573	G	A
15	72346234	C	G
15	72348047	C	T
15	72350518	C	T
15	80173089	C	T
15	90088702	C	T
16	2087943	T	C
16	2317763	T	A
16	3243310	A	G
16	8811153	G	A
16	9822286	C	T
16	16163078	G	A
16	16163084	C	T
16	23544671	C	T
16	56496982	C	G
16	56514487	T	G
16	56902509	G	T
16	88807390	G	A
16	89526347	C	T
17	3494408	C	A
17	3499000	A	C
17	3499060	C	A
17	7673802	C	T
17	18154714	G	A
17	31225134	G	A
17	31327582	T	A
17	42903947	C	T
17	50170245	C	T
17	58270865	T	G
17	74309345	G	A
17	75522000	G	T
17	75840506	C	A
17	80104542	T	G
17	80113350	C	T
18	31498254	G	T
18	45954395	T	C
18	46524734	G	A
18	46529227	G	A
19	4110558	T	C
19	7526759	A	G
19	12896994	C	T
19	32862521	C	T
19	38496466	C	T
19	38573304	C	T
20	32433408	C	T
20	54158136	G	A
20	63693247	C	T
20	63695619	G	A
21	42375787	C	T
21	42388524	G	A
21	42493049	C	A
22	24500105	A	G
22	42061052	C	T
22	46353829	G	A
22	50080391	G	A
