# Supplementary material for: Similar burden of pathogenic coding variants in exceptionally long‐lived individuals and individuals without exceptional longevity
Source: Aging Cell. 2020 Aug 29;19(10):e13216. doi: 10.1111/acel.13216 (PMC7576295; doi:10.1111/acel.13216)
Supplement: Supplementary file 4 [file ACEL-19-e13216-s004.csv]

Disease	CHR	Pos	A1	A2
Alzheimers	1	6496525	G	A
Alzheimers	1	113683521	G	A
Alzheimers	1	160354187	A	T
Alzheimers	1	207609571	A	T
Alzheimers	1	207618089	A	G
Alzheimers	1	226883748	G	A
Alzheimers	1	226883774	C	T
Alzheimers	2	105242792	C	T
Alzheimers	2	127050470	T	C
Alzheimers	2	201284905	A	G
Alzheimers	2	201399433	C	T
Alzheimers	3	14684371	A	G
Alzheimers	3	119947419	C	T
Alzheimers	3	133775510	C	T
Alzheimers	3	155172248	C	A
Alzheimers	4	70603450	C	T
Alzheimers	4	70606241	G	A
Alzheimers	4	70606268	C	A
Alzheimers	4	70606518	G	A
Alzheimers	4	76271685	A	C
Alzheimers	4	78363540	C	T
Alzheimers	4	88385507	T	C
Alzheimers	4	95170263	C	T
Alzheimers	4	188091655	C	T
Alzheimers	4	188101170	C	T
Alzheimers	5	80065442	G	C
Alzheimers	5	140560717	G	A
Alzheimers	5	150368840	C	T
Alzheimers	5	150374663	C	T
Alzheimers	5	150374666	C	T
Alzheimers	5	150374762	C	T
Alzheimers	5	150375799	G	A
Alzheimers	5	150379635	C	T
Alzheimers	5	150379638	C	T
Alzheimers	5	150392097	T	G
Alzheimers	5	150396504	A	G
Alzheimers	6	28296904	G	A
Alzheimers	6	33288694	T	C
Alzheimers	6	41158608	C	A
Alzheimers	6	41158917	A	G
Alzheimers	6	41159068	T	G
Alzheimers	6	41159805	G	A
Alzheimers	6	41161469	C	T
Alzheimers	6	41161514	C	T
Alzheimers	6	41194780	T	C
Alzheimers	6	41198325	C	A
Alzheimers	7	37884315	G	A
Alzheimers	7	100159989	G	A
Alzheimers	7	143398060	C	T
Alzheimers	8	27599995	T	G
Alzheimers	8	32595840	G	A
Alzheimers	8	38995750	C	T
Alzheimers	9	34635682	G	A
Alzheimers	9	35061172	T	C
Alzheimers	9	104802185	C	G
Alzheimers	10	22209539	C	T
Alzheimers	10	49616573	G	A
Alzheimers	10	58385582	G	C
Alzheimers	10	66280567	C	T
Alzheimers	10	73311860	G	A
Alzheimers	10	73913343	T	C
Alzheimers	10	122454839	C	T
Alzheimers	11	1761364	G	A
Alzheimers	11	5884975	G	A
Alzheimers	11	27700188	G	A
Alzheimers	11	60335034	G	T
Alzheimers	11	66564636	C	T
Alzheimers	11	85990264	T	C
Alzheimers	11	121496918	G	A
Alzheimers	11	121522975	G	A
Alzheimers	11	121550590	G	A
Alzheimers	11	121570228	T	C
Alzheimers	11	121574249	A	G
Alzheimers	11	121577381	T	G
Alzheimers	11	121591090	A	T
Alzheimers	11	121595701	C	T
Alzheimers	11	121614890	T	A
Alzheimers	11	121625107	A	T
Alzheimers	12	7369477	T	C
Alzheimers	12	9079672	T	C
Alzheimers	12	9090027	A	T
Alzheimers	12	9101645	G	A
Alzheimers	12	9722727	T	C
Alzheimers	12	12131981	G	A
Alzheimers	12	51095226	C	T
Alzheimers	12	57141483	C	T
Alzheimers	13	51949672	C	T
Alzheimers	13	51950352	T	C
Alzheimers	13	51968660	T	G
Alzheimers	13	51970669	C	G
Alzheimers	14	20472447	G	A
Alzheimers	14	73198145	G	T
Alzheimers	14	73206470	A	G
Alzheimers	14	94614466	G	A
Alzheimers	14	94619349	G	A
Alzheimers	15	42878595	A	G
Alzheimers	15	44598705	T	C
Alzheimers	15	51218505	T	A
Alzheimers	15	88857108	A	C
Alzheimers	15	101646763	G	A
Alzheimers	16	269512	A	G
Alzheimers	16	297063	C	T
Alzheimers	16	297143	G	A
Alzheimers	16	297957	C	T
Alzheimers	16	298021	G	C
Alzheimers	16	4556742	G	C
Alzheimers	16	14245640	T	C
Alzheimers	16	30721237	C	A
Alzheimers	16	30721323	C	T
Alzheimers	16	30723613	A	G
Alzheimers	16	31077304	A	G
Alzheimers	16	87748790	C	A
Alzheimers	16	87761974	G	C
Alzheimers	17	7384513	C	A
Alzheimers	17	7388624	G	C
Alzheimers	17	10320397	T	C
Alzheimers	17	30249058	T	C
Alzheimers	17	44349263	C	A
Alzheimers	17	44352876	C	T
Alzheimers	17	45983475	T	G
Alzheimers	17	45983757	C	T
Alzheimers	17	49219935	T	C
Alzheimers	17	50517330	G	A
Alzheimers	17	62736109	C	T
Alzheimers	17	62736189	G	A
Alzheimers	17	62759847	C	T
Alzheimers	17	62759976	G	A
Alzheimers	18	7008584	A	C
Alzheimers	18	79486406	T	G
Alzheimers	19	1043104	G	A
Alzheimers	19	1051945	G	A
Alzheimers	19	1052209	C	T
Alzheimers	19	1053377	G	A
Alzheimers	19	1053425	C	T
Alzheimers	19	1054256	G	A
Alzheimers	19	1055152	T	C
Alzheimers	19	1055345	G	A
Alzheimers	19	1056070	G	A
Alzheimers	19	1056493	G	C
Alzheimers	19	1057010	C	T
Alzheimers	19	1059060	T	G
Alzheimers	19	1061893	G	C
Alzheimers	19	1811604	C	T
Alzheimers	19	9835466	C	T
Alzheimers	19	15162524	C	T
Alzheimers	19	15174241	T	C
Alzheimers	19	15179196	C	T
Alzheimers	19	35746008	G	C
Alzheimers	19	35907512	C	A
Alzheimers	19	40366896	C	G
Alzheimers	19	40378026	G	A
Alzheimers	19	40378130	A	G
Alzheimers	19	44108078	A	G
Alzheimers	19	44892457	T	C
Alzheimers	19	44907853	T	C
Alzheimers	19	44908684	T	C
Alzheimers	19	44908822	C	T
Alzheimers	19	51225221	C	T
Alzheimers	19	51745958	T	G
Alzheimers	19	56182251	C	G
Alzheimers	20	5922495	G	C
Alzheimers	20	23637790	C	T
Alzheimers	22	29297925	G	A
Alzheimers	22	37823563	C	G
Alzheimers	22	39512414	C	T
Cancer	1	1041648	G	T
Cancer	1	8957145	A	G
Cancer	1	11794419	T	G
Cancer	1	12022869	A	G
Cancer	1	23509872	A	G
Cancer	1	26697143	C	T
Cancer	1	26779207	G	T
Cancer	1	26779842	G	A
Cancer	1	27358259	G	A
Cancer	1	43620173	C	A
Cancer	1	45329355	C	T
Cancer	1	45329412	G	A
Cancer	1	45330540	C	G
Cancer	1	45331227	C	G
Cancer	1	45331485	G	T
Cancer	1	45331485	G	C
Cancer	1	45331556	C	T
Cancer	1	45331834	T	C
Cancer	1	67168129	G	T
Cancer	1	75912817	G	A
Cancer	1	111766501	C	A
Cancer	1	119935502	A	C
Cancer	1	147268843	C	G
Cancer	1	153615864	C	T
Cancer	1	155192276	C	T
Cancer	1	156175102	G	C
Cancer	1	156176755	C	T
Cancer	1	156937323	T	C
Cancer	1	158255118	G	A
Cancer	1	159782276	G	A
Cancer	1	182582202	A	C
Cancer	1	182585422	C	T
Cancer	1	182586518	T	G
Cancer	1	182586632	C	T
Cancer	1	203225058	C	T
Cancer	1	204549714	C	A
Cancer	1	223111858	G	A
Cancer	1	226363128	T	C
Cancer	1	226367601	A	G
Cancer	1	228274782	C	T
Cancer	1	241860596	A	G
Cancer	1	241878999	G	A
Cancer	1	241879062	A	G
Cancer	1	241879152	C	G
Cancer	1	241879152	C	G
Cancer	1	241879152	C	T
Cancer	1	241879152	C	T
Cancer	1	241885372	C	T
Cancer	1	241885378	G	A
Cancer	1	244378525	G	C
Cancer	2	31580636	G	C
Cancer	2	38071060	G	C
Cancer	2	38075034	C	A
Cancer	2	38868261	C	T
Cancer	2	47373967	T	C
Cancer	2	47403214	C	T
Cancer	2	47403319	A	G
Cancer	2	47410107	A	T
Cancer	2	47410107	A	G
Cancer	2	47414291	C	T
Cancer	2	47414291	C	T
Cancer	2	47414291	C	T
Cancer	2	47414291	C	T
Cancer	2	47414291	CGGT	CGAA
Cancer	2	47414291	CGGT	CGAA
Cancer	2	47414416	C	T
Cancer	2	47416297	G	T
Cancer	2	47466820	G	A
Cancer	2	47470969	T	C
Cancer	2	47475052	A	G
Cancer	2	47475171	G	C
Cancer	2	47476361	T	C
Cancer	2	47482858	C	T
Cancer	2	47482858	C	G
Cancer	2	47783340	C	T
Cancer	2	47783349	G	A
Cancer	2	47798625	C	A
Cancer	2	47798625	C	G
Cancer	2	47798625	CG	CGT
Cancer	2	47799509	T	C
Cancer	2	47800391	A	G
Cancer	2	47800544	A	T
Cancer	2	47800616	T	C
Cancer	2	47800616	TTGCTGATGGTTTTAAGTCTA	TTTAAATCCTTAAGTTAAGTT
Cancer	2	47803464	C	T
Cancer	2	47804948	C	A
Cancer	2	47806363	G	A
Cancer	2	47806769	T	A
Cancer	2	48963902	C	T
Cancer	2	58161609	A	C
Cancer	2	58229827	C	G
Cancer	2	73088236	C	A
Cancer	2	110637977	C	T
Cancer	2	110642175	C	T
Cancer	2	127292756	G	A
Cancer	2	162272314	T	C
Cancer	2	169139560	C	T
Cancer	2	169146922	T	G
Cancer	2	189863774	C	T
Cancer	2	201209375	G	A
Cancer	2	201284866	G	C
Cancer	2	214728728	C	T
Cancer	2	214730435	T	C
Cancer	2	214730440	G	A
Cancer	2	214752454	C	G
Cancer	2	214767482	A	G
Cancer	2	214767531	C	T
Cancer	2	214780740	C	G
Cancer	2	214809451	G	A
Cancer	2	214809500	G	A
Cancer	2	214809537	C	A
Cancer	2	216679005	G	A
Cancer	2	217804565	G	A
Cancer	2	217821920	T	A
Cancer	2	219605707	C	T
Cancer	2	233693109	C	T
Cancer	2	233693631	G	T
Cancer	2	237534583	A	G
Cancer	3	9750423	G	A
Cancer	3	9750423	G	A
Cancer	3	9750423	GGT	GG
Cancer	3	9750423	GGT	GG
Cancer	3	9756791	G	A
Cancer	3	9757089	C	G
Cancer	3	10096385	T	G
Cancer	3	10141981	C	G
Cancer	3	10213318	C	G
Cancer	3	14158387	G	A
Cancer	3	14158408	C	T
Cancer	3	27291329	A	G
Cancer	3	27398284	C	G
Cancer	3	36993455	G	A
Cancer	3	37007004	G	C
Cancer	3	37012077	A	G
Cancer	3	37020374	C	A
Cancer	3	37020514	C	T
Cancer	3	37025919	G	A
Cancer	3	37028888	G	A
Cancer	3	37028888	GTGTTTTGA	GT
Cancer	3	37047595	C	G
Cancer	3	37047595	CC	CCA
Cancer	3	37047639	A	G
Cancer	3	37047639	A	T
Cancer	3	37047639	AAG	AA
Cancer	3	37047640	A	C
Cancer	3	37048579	G	T
Cancer	3	37048583	A	G
Cancer	3	37050528	G	A
Cancer	3	37050528	GTG	GT
Cancer	3	37050556	G	A
Cancer	3	38011234	C	T
Cancer	3	49357401	G	A
Cancer	3	50332115	C	A
Cancer	3	53823776	A	C
Cancer	3	53865249	C	T
Cancer	3	63982224	A	G
Cancer	3	98149560	A	G
Cancer	3	119817734	C	T
Cancer	3	119818444	T	C
Cancer	3	120781246	C	T
Cancer	3	121449320	T	C
Cancer	3	133652627	G	A
Cancer	3	148859896	G	A
Cancer	3	148860001	A	G
Cancer	3	154301098	G	C
Cancer	3	156852891	G	A
Cancer	3	167471819	A	C
Cancer	3	197008816	C	T
Cancer	4	1025223	C	T
Cancer	4	2915035	C	G
Cancer	4	15707569	G	A
Cancer	4	38773268	T	C
Cancer	4	38774486	T	G
Cancer	4	38774870	T	G
Cancer	4	38798593	C	G
Cancer	4	56930734	G	A
Cancer	4	67919056	T	C
Cancer	4	69098620	T	C
Cancer	4	73741568	G	T
Cancer	4	83426093	C	T
Cancer	4	83453327	C	T
Cancer	4	83462657	C	T
Cancer	4	83470257	G	A
Cancer	4	86771240	G	A
Cancer	4	95242480	C	T
Cancer	4	108752960	A	G
Cancer	4	144995514	A	C
Cancer	4	184631944	T	G
Cancer	5	1344712	G	A
Cancer	5	7897078	C	T
Cancer	5	10448263	T	A
Cancer	5	22078475	C	T
Cancer	5	31401340	A	G
Cancer	5	34007995	C	T
Cancer	5	35072610	T	G
Cancer	5	35084545	T	C
Cancer	5	35871088	G	A
Cancer	5	55164133	A	G
Cancer	5	56859845	A	G
Cancer	5	56881817	G	A
Cancer	5	56882016	C	G
Cancer	5	68292320	G	A
Cancer	5	80654962	A	G
Cancer	5	80670210	G	A
Cancer	5	80813660	T	G
Cancer	5	80854162	A	G
Cancer	5	80873118	G	A
Cancer	5	82253397	C	T
Cancer	5	82253421	C	A
Cancer	5	83195855	T	C
Cancer	5	83204915	G	T
Cancer	5	83353124	G	A
Cancer	5	83538480	G	A
Cancer	5	83541812	G	T
Cancer	5	112767356	A	G
Cancer	5	112838946	A	G
Cancer	5	112839514	T	A
Cancer	5	112839543	G	C
Cancer	5	112841059	T	A
Cancer	5	112843855	G	A
Cancer	5	112844212	C	A
Cancer	5	122077513	C	T
Cancer	5	132575843	A	C
Cancer	5	132579330	G	A
Cancer	5	132588018	G	A
Cancer	5	132595780	G	A
Cancer	5	132609401	G	A
Cancer	5	138329634	G	A
Cancer	5	139379813	C	T
Cancer	5	150070569	T	C
Cancer	5	157248957	C	T
Cancer	5	177093242	G	A
Cancer	6	2783528	C	T
Cancer	6	15523217	G	A
Cancer	6	29556175	A	G
Cancer	6	30660090	T	C
Cancer	6	31112217	C	T
Cancer	6	31138682	C	A
Cancer	6	31144707	C	T
Cancer	6	31150734	T	G
Cancer	6	31157480	C	A
Cancer	6	31161930	C	T
Cancer	6	31628018	C	T
Cancer	6	31642909	A	G
Cancer	6	31892560	T	C
Cancer	6	32396111	C	T
Cancer	6	32856171	G	A
Cancer	6	36684194	C	A
Cancer	6	36684352	G	A
Cancer	6	36685820	C	T
Cancer	6	42256808	A	T
Cancer	6	54308615	A	G
Cancer	6	75087586	C	T
Cancer	6	100516271	G	C
Cancer	6	111372921	C	G
Cancer	6	116809541	G	A
Cancer	6	117394218	A	G
Cancer	6	145922832	G	A
Cancer	6	152099062	C	T
Cancer	6	160027292	C	G
Cancer	7	985219	G	A
Cancer	7	1936821	C	T
Cancer	7	2249951	G	A
Cancer	7	5982849	C	T
Cancer	7	5986899	C	T
Cancer	7	5987076	T	C
Cancer	7	5987077	C	A
Cancer	7	5987077	C	A
Cancer	7	5987077	C	A
Cancer	7	5987077	C	A
Cancer	7	5987077	C	T
Cancer	7	5987077	C	T
Cancer	7	5987077	C	T
Cancer	7	5987077	C	T
Cancer	7	5987311	G	T
Cancer	7	5987328	G	C
Cancer	7	5989940	T	C
Cancer	7	5992018	G	A
Cancer	7	5997402	C	A
Cancer	7	6005969	C	G
Cancer	7	6006003	T	C
Cancer	7	6009026	A	G
Cancer	7	36287735	C	T
Cancer	7	36724067	C	T
Cancer	7	45921046	G	C
Cancer	7	55181370	G	A
Cancer	7	75592514	G	A
Cancer	7	75954007	A	G
Cancer	7	87531302	A	T
Cancer	7	87531302	A	T
Cancer	7	92001306	G	T
Cancer	7	96709749	C	T
Cancer	7	99386731	G	C
Cancer	7	99672916	T	C
Cancer	7	99768320	C	A
Cancer	7	108514215	A	C
Cancer	7	116771936	C	T
Cancer	7	130310900	G	T
Cancer	7	140924640	C	T
Cancer	7	142752063	T	C
Cancer	7	152162598	G	A
Cancer	7	152648922	C	T
Cancer	8	16110119	T	C
Cancer	8	16155085	G	A
Cancer	8	16155201	G	T
Cancer	8	16168455	T	C
Cancer	8	21909370	A	C
Cancer	8	21909370	A	C
Cancer	8	23191779	C	T
Cancer	8	23200707	T	G
Cancer	8	23682904	C	T
Cancer	8	31064419	G	A
Cancer	8	31154721	C	G
Cancer	8	81758536	G	A
Cancer	8	89947835	T	A
Cancer	8	89953624	G	C
Cancer	8	89955418	A	G
Cancer	8	89958719	C	A
Cancer	8	89971232	G	A
Cancer	8	89971280	G	A
Cancer	8	89978251	C	G
Cancer	8	89981412	C	T
Cancer	8	98140860	A	C
Cancer	8	116771736	C	T
Cancer	8	127416393	G	A
Cancer	8	127416506	A	G
Cancer	8	127416578	G	C
Cancer	8	127738294	A	G
Cancer	8	127740499	C	A
Cancer	8	133113438	G	A
Cancer	8	143606976	C	T
Cancer	8	144436622	G	C
Cancer	8	144511990	C	T
Cancer	9	5073770	G	T
Cancer	9	5073770	G	T
Cancer	9	6984236	G	A
Cancer	9	14722618	G	A
Cancer	9	95107185	C	T
Cancer	9	95107254	C	T
Cancer	9	95249263	C	T
Cancer	9	95447312	G	A
Cancer	9	96235528	C	T
Cancer	9	98831947	G	A
Cancer	9	99146633	G	A
Cancer	9	99149374	A	G
Cancer	9	107322047	C	T
Cancer	9	114168348	G	A
Cancer	9	115040992	C	T
Cancer	9	133636447	G	A
Cancer	10	3782241	C	T
Cancer	10	5094459	C	G
Cancer	10	15860304	A	G
Cancer	10	43114671	G	A
Cancer	10	43118395	G	T
Cancer	10	43119646	C	T
Cancer	10	43120185	C	G
Cancer	10	46046326	A	G
Cancer	10	49470323	T	C
Cancer	10	49524234	C	T
Cancer	10	79941966	T	C
Cancer	10	80166946	G	A
Cancer	10	86876011	A	G
Cancer	10	86917218	C	T
Cancer	10	87862043	A	T
Cancer	10	87862096	T	C
Cancer	10	87862106	G	C
Cancer	10	100536079	C	G
Cancer	10	102837395	A	G
Cancer	10	104263031	C	A
Cancer	10	104279427	A	G
Cancer	10	104403775	C	T
Cancer	10	112175621	T	C
Cancer	10	113588287	G	A
Cancer	10	122560678	T	C
Cancer	10	126504416	C	T
Cancer	10	129467281	C	T
Cancer	10	129708019	C	T
Cancer	10	129766800	A	G
Cancer	10	129766978	C	T
Cancer	11	534242	A	G
Cancer	11	1245885	C	A
Cancer	11	2159843	G	A
Cancer	11	6270835	C	A
Cancer	11	11352722	A	G
Cancer	11	19933648	G	C
Cancer	11	22624852	G	A
Cancer	11	44083431	C	T
Cancer	11	48123823	A	C
Cancer	11	48125070	G	A
Cancer	11	48144715	G	C
Cancer	11	60173126	T	A
Cancer	11	61792609	G	A
Cancer	11	64759717	C	T
Cancer	11	67585218	A	G
Cancer	11	67586108	C	T
Cancer	11	67634891	T	G
Cancer	11	74634505	T	G
Cancer	11	74634694	A	C
Cancer	11	94467821	G	A
Cancer	11	94478750	C	T
Cancer	11	101062681	C	A
Cancer	11	102797986	A	G
Cancer	11	104998981	G	C
Cancer	11	108227661	C	T
Cancer	11	108229287	A	G
Cancer	11	108244065	C	A
Cancer	11	108244860	C	T
Cancer	11	108251932	G	T
Cancer	11	108251973	T	C
Cancer	11	108252824	C	T
Cancer	11	108253759	T	G
Cancer	11	108254034	T	C
Cancer	11	108267276	T	C
Cancer	11	108271261	T	C
Cancer	11	108271343	A	G
Cancer	11	108272729	C	G
Cancer	11	108279589	A	G
Cancer	11	108289005	C	T
Cancer	11	108289623	C	T
Cancer	11	108289753	T	G
Cancer	11	108292655	C	T
Cancer	11	108292760	C	T
Cancer	11	108293410	T	C
Cancer	11	108304735	G	A
Cancer	11	108304736	A	T
Cancer	11	108312467	A	C
Cancer	11	108326110	G	A
Cancer	11	108326110	G	C
Cancer	11	108326169	C	T
Cancer	11	108332027	A	G
Cancer	11	108332045	G	T
Cancer	11	108347286	C	T
Cancer	11	108353828	A	G
Cancer	11	108354934	A	G
Cancer	11	108365199	G	T
Cancer	11	108365199	G	T
Cancer	11	108365199	G	A
Cancer	11	108365199	G	A
Cancer	11	111764842	C	T
Cancer	12	881746	A	C
Cancer	12	6601978	A	C
Cancer	12	9168938	G	A
Cancer	12	12717761	T	C
Cancer	12	12718165	T	G
Cancer	12	31091731	C	T
Cancer	12	40340400	G	A
Cancer	12	50334028	C	T
Cancer	12	50360780	T	G
Cancer	12	50809588	C	T
Cancer	12	50814339	C	G
Cancer	12	51920826	C	T
Cancer	12	51920826	C	T
Cancer	12	52773632	C	A
Cancer	12	55695573	C	T
Cancer	12	68808546	C	T
Cancer	12	101651385	C	G
Cancer	12	110281780	C	G
Cancer	12	110281780	C	G
Cancer	12	110296601	A	G
Cancer	12	110322922	C	A
Cancer	12	112919637	G	A
Cancer	12	120137974	C	T
Cancer	12	132643832	G	A
Cancer	12	132847076	C	T
Cancer	13	19852035	G	C
Cancer	13	24442624	G	A
Cancer	13	31797272	G	A
Cancer	13	32316435	G	A
Cancer	13	32316589	T	G
Cancer	13	32319070	T	A
Cancer	13	32319070	TAAATAGATTTAGGACC	TA
Cancer	13	32319134	A	G
Cancer	13	32326064	T	A
Cancer	13	32332343	A	C
Cancer	13	32332343	A	C
Cancer	13	32332343	A	G
Cancer	13	32332343	A	G
Cancer	13	32332592	A	C
Cancer	13	32332629	C	T
Cancer	13	32332992	T	C
Cancer	13	32333270	A	G
Cancer	13	32333270	ACATCTT	AC
Cancer	13	32333367	C	T
Cancer	13	32333367	CAT	CA
Cancer	13	32336319	C	G
Cancer	13	32337619	T	C
Cancer	13	32337619	TCAG	TC
Cancer	13	32337871	G	A
Cancer	13	32337871	GAT	GA
Cancer	13	32338416	C	T
Cancer	13	32338423	G	A
Cancer	13	32338613	G	T
Cancer	13	32339425	A	C
Cancer	13	32339553	C	T
Cancer	13	32339554	C	T
Cancer	13	32339667	G	A
Cancer	13	32339773	A	G
Cancer	13	32339773	AGAT	AG
Cancer	13	32339810	C	T
Cancer	13	32340099	C	T
Cancer	13	32340702	A	G
Cancer	13	32340702	AC	ACT
Cancer	13	32340702	ACTG	AC
Cancer	13	32354799	A	G
Cancer	13	32354870	G	C
Cancer	13	32355250	T	C
Cancer	13	32356472	C	T
Cancer	13	32356536	C	T
Cancer	13	32363351	G	T
Cancer	13	32379412	G	T
Cancer	13	32379413	G	A
Cancer	13	32398243	G	A
Cancer	13	32398243	G	A
Cancer	13	32398243	G	T
Cancer	13	32398243	G	T
Cancer	13	32398489	A	T
Cancer	13	32398623	G	A
Cancer	13	32398747	A	G
Cancer	13	38690553	T	C
Cancer	13	49476484	A	G
Cancer	13	49630889	T	C
Cancer	13	49630893	G	A
Cancer	13	102875652	G	C
Cancer	14	20343684	A	G
Cancer	14	20354149	A	G
Cancer	14	20384108	C	T
Cancer	14	20408094	A	G
Cancer	14	45136202	G	C
Cancer	14	45189246	A	G
Cancer	14	45198718	C	T
Cancer	14	52042230	G	A
Cancer	14	55138217	C	A
Cancer	14	59323118	G	A
Cancer	14	64134082	T	A
Cancer	14	64186428	T	C
Cancer	14	64415662	A	G
Cancer	14	67887067	G	T
Cancer	14	67887176	A	G
Cancer	14	67887196	T	G
Cancer	14	68594511	G	A
Cancer	14	68594542	C	G
Cancer	14	75041640	T	A
Cancer	14	75046511	C	T
Cancer	14	75046636	T	C
Cancer	14	75046745	C	T
Cancer	14	75046831	G	A
Cancer	14	75047231	T	C
Cancer	14	75047435	C	A
Cancer	14	75047786	C	G
Cancer	14	92797637	C	G
Cancer	14	102041574	C	G
Cancer	14	103699416	G	A
Cancer	14	103699590	T	C
Cancer	14	104779988	T	A
Cancer	14	105217602	G	C
Cancer	15	30904812	T	G
Cancer	15	32718211	G	A
Cancer	15	32731285	C	A
Cancer	15	40165136	C	T
Cancer	15	40220700	A	C
Cancer	15	40768023	T	C
Cancer	15	43432448	T	G
Cancer	15	43475576	G	C
Cancer	15	51215771	G	A
Cancer	15	51222375	G	A
Cancer	15	64821382	A	G
Cancer	15	68335825	C	T
Cancer	15	69269179	G	A
Cancer	15	74035865	G	C
Cancer	15	74720644	T	C
Cancer	15	74720646	G	T
Cancer	15	78490677	G	A
Cancer	15	78629001	G	A
Cancer	15	79970875	C	T
Cancer	15	81305928	T	G
Cancer	15	85579644	A	C
Cancer	15	90085305	G	A
Cancer	15	90782869	C	T
Cancer	15	90811410	T	G
Cancer	15	98916111	G	A
Cancer	15	98922244	C	T
Cancer	16	1775981	C	T
Cancer	16	3582346	T	C
Cancer	16	3584860	G	A
Cancer	16	3591279	C	T
Cancer	16	3606644	A	G
Cancer	16	3608544	C	A
Cancer	16	23607918	G	A
Cancer	16	23607918	G	C
Cancer	16	23622972	C	T
Cancer	16	23624027	A	C
Cancer	16	23624049	C	T
Cancer	16	23626376	C	A
Cancer	16	23626394	G	A
Cancer	16	23630019	G	A
Cancer	16	23630140	C	G
Cancer	16	23634870	T	C
Cancer	16	23635536	A	G
Cancer	16	23635536	A	G
Cancer	16	23635536	A	C
Cancer	16	23635536	A	C
Cancer	16	23635545	T	C
Cancer	16	23636248	G	A
Cancer	16	28723162	A	G
Cancer	16	48187321	G	C
Cancer	16	48227904	C	T
Cancer	16	50710713	C	T
Cancer	16	68737345	C	G
Cancer	16	68808675	C	T
Cancer	16	68813472	G	A
Cancer	16	68822063	G	A
Cancer	16	68822063	G	A
Cancer	16	68822063	G	T
Cancer	16	68822063	G	T
Cancer	16	68822138	G	A
Cancer	16	68823538	T	C
Cancer	16	68833284	C	G
Cancer	16	69711242	G	A
Cancer	16	72959011	G	C
Cancer	16	75631248	G	A
Cancer	16	78099774	C	T
Cancer	16	78115103	C	T
Cancer	16	78278630	A	G
Cancer	16	89746670	G	C
Cancer	16	89748809	C	T
Cancer	16	89783072	C	T
Cancer	16	89796026	T	C
Cancer	16	89799635	T	C
Cancer	16	89810978	G	C
Cancer	17	745258	C	T
Cancer	17	3729542	G	A
Cancer	17	3872554	T	C
Cancer	17	4817174	C	T
Cancer	17	7633209	G	A
Cancer	17	7670694	C	T
Cancer	17	7670709	C	G
Cancer	17	7673523	A	G
Cancer	17	7673790	C	T
Cancer	17	7673802	C	A
Cancer	17	7673802	C	A
Cancer	17	7673802	C	T
Cancer	17	7673802	C	T
Cancer	17	7674326	C	G
Cancer	17	7675185	C	T
Cancer	17	7676154	G	C
Cancer	17	7688850	C	G
Cancer	17	8013961	T	A
Cancer	17	8238579	C	G
Cancer	17	8257831	C	T
Cancer	17	11747740	A	G
Cancer	17	12996585	C	T
Cancer	17	13011692	G	A
Cancer	17	13011710	C	T
Cancer	17	16624481	C	A
Cancer	17	17219013	G	A
Cancer	17	19958145	C	T
Cancer	17	35103294	T	C
Cancer	17	35118556	C	T
Cancer	17	39715892	C	T
Cancer	17	39723335	A	G
Cancer	17	39727784	C	G
Cancer	17	40293996	G	A
Cancer	17	40300899	G	A
Cancer	17	41501347	C	T
Cancer	17	42577723	T	A
Cancer	17	43047699	A	T
Cancer	17	43063808	C	T
Cancer	17	43070958	C	T
Cancer	17	43071031	A	G
Cancer	17	43074370	C	T
Cancer	17	43074471	C	A
Cancer	17	43082402	A	C
Cancer	17	43082402	A	C
Cancer	17	43082402	A	G
Cancer	17	43082402	A	G
Cancer	17	43091492	T	C
Cancer	17	43091818	G	A
Cancer	17	43091818	G	C
Cancer	17	43091983	T	C
Cancer	17	43092412	C	T
Cancer	17	43092490	A	G
Cancer	17	43092507	C	T
Cancer	17	43092509	T	C
Cancer	17	43092919	G	A
Cancer	17	43092935	G	A
Cancer	17	43092935	GCT	GC
Cancer	17	43093073	T	C
Cancer	17	43093449	G	T
Cancer	17	43093449	GCTG	GC
Cancer	17	43093449	GCT	GC
Cancer	17	43093454	C	T
Cancer	17	43094045	G	A
Cancer	17	43094281	T	C
Cancer	17	43094394	A	C
Cancer	17	43094394	AAT	AA
Cancer	17	43094464	T	C
Cancer	17	43097246	G	A
Cancer	17	43097246	G	A
Cancer	17	43097246	G	A
Cancer	17	43097246	G	A
Cancer	17	43801706	T	C
Cancer	17	47837037	G	A
Cancer	17	47981705	T	C
Cancer	17	50465353	G	T
Cancer	17	53823305	C	T
Cancer	17	54999344	G	A
Cancer	17	58193733	G	C
Cancer	17	58357951	G	A
Cancer	17	58358766	C	T
Cancer	17	58362557	C	T
Cancer	17	58709943	G	A
Cancer	17	58720767	A	G
Cancer	17	60663388	C	T
Cancer	17	61685986	A	G
Cancer	17	61715974	C	A
Cancer	17	61744456	C	T
Cancer	17	61780899	G	A
Cancer	17	61808595	G	A
Cancer	17	63917810	C	T
Cancer	17	63917810	C	T
Cancer	17	65558473	G	A
Cancer	17	78214286	G	C
Cancer	17	78223702	T	C
Cancer	18	21574272	T	C
Cancer	18	24477006	A	G
Cancer	18	32217958	C	T
Cancer	18	48942576	G	A
Cancer	18	52906232	C	G
Cancer	18	54293839	T	C
Cancer	19	1223076	G	A
Cancer	19	10271151	A	C
Cancer	19	10292692	G	A
Cancer	19	10352442	G	C
Cancer	19	15188237	G	A
Cancer	19	15188237	G	A
Cancer	19	17258211	C	A
Cancer	19	17278895	G	A
Cancer	19	17283315	T	G
Cancer	19	18388612	C	G
Cancer	19	29822069	A	T
Cancer	19	32976521	G	A
Cancer	19	33026609	C	T
Cancer	19	41089049	C	T
Cancer	19	43543398	T	C
Cancer	19	43551574	T	C
Cancer	19	43552260	C	T
Cancer	19	43553075	T	C
Cancer	19	43553422	G	A
Cancer	19	43575535	G	A
Cancer	19	45352648	G	A
Cancer	19	45406676	G	A
Cancer	19	45408744	A	C
Cancer	19	45423658	C	A
Cancer	19	47755460	A	G
Cancer	19	49560038	C	A
Cancer	19	50858501	T	C
Cancer	19	50909412	A	C
Cancer	19	51964950	T	A
Cancer	19	51968619	A	G
Cancer	19	52767131	A	G
Cancer	20	9566371	C	G
Cancer	20	32786453	C	T
Cancer	20	34987874	T	A
Cancer	20	37254295	G	A
Cancer	20	43702817	A	G
Cancer	20	43715181	C	G
Cancer	20	44918941	A	C
Cancer	20	46013767	G	C
Cancer	20	47636144	G	C
Cancer	20	49984094	T	C
Cancer	20	53576022	C	A
Cancer	20	56386407	T	C
Cancer	20	56386485	A	T
Cancer	20	62345988	T	C
Cancer	21	14966851	G	C
Cancer	21	29553607	A	G
Cancer	21	36386183	T	C
Cancer	21	43687681	T	C
Cancer	22	19963748	G	A
Cancer	22	19963748	GTGAA	GT
Cancer	22	19964293	C	T
Cancer	22	21630090	G	A
Cancer	22	25763322	G	A
Cancer	22	28695219	G	A
Cancer	22	28695232	A	G
Cancer	22	28695852	T	C
Cancer	22	28696960	G	T
Cancer	22	28696960	G	T
Cancer	22	28696960	G	A
Cancer	22	28696960	G	A
Cancer	22	28725031	G	A
Cancer	22	28725099	A	G
Cancer	22	28725372	A	T
Cancer	22	28734424	G	A
Cancer	22	28734468	G	A
Cancer	22	28734468	G	C
Cancer	22	28734715	G	A
Cancer	22	39100331	G	T
COPD	1	20115561	T	C
COPD	2	227266453	A	G
COPD	5	132075767	T	C
COPD	5	148826877	G	A
COPD	5	148826910	G	C
COPD	5	168497302	A	G
COPD	7	74068657	G	A
COPD	8	16155139	G	C
COPD	10	89339709	G	C
COPD	10	122143634	C	T
COPD	10	122237455	G	A
COPD	10	122249609	G	C
COPD	11	64556004	C	T
COPD	15	78618839	T	C
COPD	20	3669558	G	A
COPD	20	3669587	A	G
COPD	20	49984094	T	C
COPD	20	50960127	T	G
CVD	1	111780713	G	A
CVD	1	111780713	G	A
CVD	1	156138507	C	T
CVD	1	156138507	C	T
CVD	1	237500774	G	A
CVD	1	236686699	A	G
CVD	1	236686699	A	G
CVD	1	5867883	G	A
CVD	1	11796321	G	A
CVD	6	46716485	C	T
CVD	7	35204542	G	A
CVD	13	46073959	C	T
CVD	19	18868625	A	G
CVD	19	46623592	G	A
Dementia	1	155235843	T	C
Dementia	1	155235843	T	C
Dementia	1	155236376	C	T
Dementia	1	155236376	C	T
Dementia	1	11016874	C	T
Dementia	1	155235843	T	C
Dementia	1	155235843	T	C
Dementia	1	155237458	A	T
Dementia	1	155237458	A	T
Dementia	2	74371149	G	A
Dementia	3	111919285	A	C
Dementia	4	145150579	C	A
Dementia	6	41161367	G	T
Dementia	6	41161514	C	T
Dementia	7	12229791	C	G
Dementia	9	35068301	T	C
Dementia	9	90874382	G	A
Dementia	12	64481945	C	A
Dementia	13	48261174	A	G
Dementia	14	22875399	C	T
Dementia	16	2448935	G	C
Dementia	16	31184316	G	C
Dementia	17	44350237	C	A
Dementia	17	44350237	CCG	CC
Dementia	17	44352876	C	T
Dementia	17	46010431	G	A
Dementia	20	4699605	A	G
Dementia	22	23767568	G	A
Dementia	22	23767568	G	A
Heart_myo_infar	1	1211917	G	A
Heart_myo_infar	1	169594713	T	G
Heart_myo_infar	1	169611647	C	T
Heart_myo_infar	1	197061891	C	T
Heart_myo_infar	1	247672648	T	C
Heart_myo_infar	3	52795617	G	A
Heart_myo_infar	3	184372478	C	T
Heart_myo_infar	3	184373361	G	T
Heart_myo_infar	4	121696590	G	A
Heart_myo_infar	5	53051539	C	T
Heart_myo_infar	5	53055583	G	A
Heart_myo_infar	5	80065442	G	C
Heart_myo_infar	5	177409531	A	G
Heart_myo_infar	6	6318562	C	A
Heart_myo_infar	6	31573007	C	A
Heart_myo_infar	6	117301021	G	C
Heart_myo_infar	6	117301070	C	T
Heart_myo_infar	7	140020029	C	T
Heart_myo_infar	9	69073008	C	T
Heart_myo_infar	11	236370	C	G
Heart_myo_infar	11	237030	C	T
Heart_myo_infar	11	116790354	G	A
Heart_myo_infar	12	10160849	C	G
Heart_myo_infar	12	10986253	C	T
Heart_myo_infar	12	12717002	C	A
Heart_myo_infar	12	21864476	C	T
Heart_myo_infar	13	37636968	T	C
Heart_myo_infar	13	110166251	T	G
Heart_myo_infar	13	113105914	G	A
Heart_myo_infar	14	35292469	C	G
Heart_myo_infar	17	4932600	T	C
Heart_myo_infar	19	10113872	G	A
Heart_myo_infar	19	11120488	G	A
Heart_myo_infar	19	11617987	A	G
Heart_myo_infar	19	19268740	C	T
Heart_myo_infar	19	55025227	G	A
Parkinsons	1	155235843	T	C
Parkinsons	1	155235843	T	C
Parkinsons	1	155236376	C	T
Parkinsons	1	155236376	C	T
Parkinsons	1	7969386	C	T
Parkinsons	1	7970934	G	A
Parkinsons	1	7970951	G	A
Parkinsons	1	16988161	T	A
Parkinsons	1	17000272	C	T
Parkinsons	1	17000494	G	A
Parkinsons	1	20638074	G	A
Parkinsons	1	20644665	A	T
Parkinsons	1	20645618	G	A
Parkinsons	1	20649169	G	A
Parkinsons	1	55172402	G	A
Parkinsons	1	155208991	T	A
Parkinsons	1	155235843	T	C
Parkinsons	1	155235843	T	C
Parkinsons	1	155236245	C	T
Parkinsons	1	155236376	C	T
Parkinsons	1	155236376	C	T
Parkinsons	1	155239946	G	A
Parkinsons	1	175403578	T	G
Parkinsons	1	175406219	T	C
Parkinsons	1	207587507	G	A
Parkinsons	2	74530427	G	T
Parkinsons	2	74532698	G	A
Parkinsons	2	166277030	T	G
Parkinsons	2	232747717	G	T
Parkinsons	2	232747740	A	G
Parkinsons	2	232791124	T	A
Parkinsons	2	232791426	A	G
Parkinsons	3	132495088	G	A
Parkinsons	3	132522838	C	T
Parkinsons	3	132525718	G	T
Parkinsons	3	132528316	T	G
Parkinsons	3	149183513	C	T
Parkinsons	3	149198448	T	A
Parkinsons	3	195867623	C	T
Parkinsons	4	41257616	C	A
Parkinsons	4	99347033	C	A
Parkinsons	5	1411297	T	C
Parkinsons	5	122450664	G	A
Parkinsons	5	122450708	C	T
Parkinsons	5	122450972	G	C
Parkinsons	5	138557977	G	A
Parkinsons	6	31815730	G	C
Parkinsons	6	73595133	C	T
Parkinsons	6	73621883	G	A
Parkinsons	6	159692840	A	G
Parkinsons	6	161350187	G	A
Parkinsons	6	161360193	C	T
Parkinsons	6	161386823	C	G
Parkinsons	6	161569369	G	A
Parkinsons	6	161785820	G	A
Parkinsons	6	162054135	T	C
Parkinsons	6	162054135	T	C
Parkinsons	6	162054135	T	G
Parkinsons	6	162054135	T	G
Parkinsons	6	162054183	A	T
Parkinsons	6	162201165	C	T
Parkinsons	6	162201272	A	G
Parkinsons	6	162262690	T	C
Parkinsons	6	162262692	G	C
Parkinsons	6	162262692	G	T
Parkinsons	6	162443314	A	T
Parkinsons	7	87550285	A	G
Parkinsons	8	18057617	C	T
Parkinsons	8	18061425	A	G
Parkinsons	8	18067226	G	T
Parkinsons	8	18075578	C	T
Parkinsons	8	27435791	G	T
Parkinsons	8	42697490	G	A
Parkinsons	8	143867735	G	A
Parkinsons	9	132342716	A	C
Parkinsons	9	133658547	C	T
Parkinsons	10	102231624	G	A
Parkinsons	11	6391873	G	A
Parkinsons	11	27658369	C	T
Parkinsons	11	60173027	C	T
Parkinsons	11	61965469	T	C
Parkinsons	11	67585218	A	G
Parkinsons	11	121625107	A	T
Parkinsons	12	40251273	G	A
Parkinsons	12	40263898	C	G
Parkinsons	12	40293624	G	C
Parkinsons	12	40309109	G	A
Parkinsons	12	40310652	A	G
Parkinsons	12	40313976	G	A
Parkinsons	12	40320043	G	C
Parkinsons	12	40320043	G	A
Parkinsons	12	40320097	T	C
Parkinsons	12	40320099	T	A
Parkinsons	12	40322386	G	T
Parkinsons	12	40340400	G	A
Parkinsons	12	40364960	A	G
Parkinsons	14	22875399	C	T
Parkinsons	14	54902458	G	A
Parkinsons	14	67885931	T	G
Parkinsons	14	76177923	C	T
Parkinsons	15	44564629	G	A
Parkinsons	15	44626492	C	T
Parkinsons	15	44659255	G	A
Parkinsons	17	44352876	C	T
Parkinsons	18	9117869	T	C
Parkinsons	19	44907853	T	C
Parkinsons	19	55186344	G	A
Parkinsons	21	32673531	G	A
Parkinsons	22	32484019	A	G
Parkinsons	22	38132881	C	T
Parkinsons	22	42127941	G	A
Stroke	1	169549811	C	T
Stroke	1	169549811	C	T
Stroke	1	11846011	A	G
Stroke	2	21002881	C	T
Stroke	3	121696873	T	C
Stroke	4	154586438	T	C
Stroke	5	179795857	G	A
Stroke	7	140017700	G	A
Stroke	9	121006922	C	T
Stroke	13	110491254	A	G
Stroke	13	110491334	C	A
Stroke	14	73593804	C	A
Stroke	14	94381078	A	G
Stroke	14	94587553	G	A
Stroke	17	44375697	A	C
Stroke	19	11111624	G	A
T2D	1	160087732	C	T
T2D	6	41194780	T	C
T2D	6	41198325	C	A
T2D	7	73708593	A	G
T2D	8	19962213	C	G
T2D	11	72721940	G	A
T2D	11	72722053	A	C
T2D	12	49024934	C	T
T2D	12	49027073	C	T
T2D	12	49031446	C	T
T2D	12	49033739	G	A
T2D	12	49037164	T	C
T2D	12	49040722	G	A
T2D	12	49040959	G	A
T2D	12	49048038	C	A
T2D	12	49054680	C	T
T2D	19	8364439	G	A
T2D	19	19268740	C	T
T2D	22	43928847	C	G
